# Supplementary material for: Genome-wide survey of HMA gene family and its characterization in wheat (Triticum aestivum)
Source: PeerJ. 2023 Mar 3;11:e14920. doi: 10.7717/peerj.14920 (PMC9987320; doi:10.7717/peerj.14920)
Supplement: Supplemental Information 1 [file peerj-11-14920-s001.txt]

>Traes_2AL_D0EABF355.2
CTGATATTGGGAGAATTGGCAACTTTCCGAGGTGATAGACCTTATGAGTGTGCATATCATACTTTGGGGATAGATTATAGCTTTATAGAGGCAAATGCGT
CGCTCTGTGCAACTACTTTGGGGATTTAGGCAGTATATATCTGGGAGAATACATTGGCAGAGGCTAAACAAAAACTCCTGCTAAACAGCCAATGCTGGTA
CGTATGGTTAATAGCATCACTCCAGGAGGGATTCATGTGGCCTTAATTGGTTTTCTTTTTTAGATGAGAAACTTTTAAAGGGGTGGTGGCCCGGAAAGTT
CTTGCATTTATTGACTTTGTGTGGTTCAGAAGGCTACAGCTAGACAACTTTGCTTCTGATGTGAAACCGCTAACTACTTCGCGTGTCTTTAAAACATCGA
GTGGTCGATTTGGTTTATCATTACATTCCTAGTTGTAAATACTGTGATGTGATCAAGGCTGCAGACTCGGTATGAAGCTTGATTTGGGAAAATAGATTGA
CGCTTCCTACTTATTGTTTATGTTTTTACAAGTTTTTGACTATAAGTGCAGATAGCGATGCTTGTAGTTGTAAGGCATACAGAATTTCAAAGTTTAACGA
CTTAAGTTTGTGTCGTACCTCTGGAGATTGTTACCCTTAGGAATCAATCTTCTCAAAAAACTTTTACTTAGATGTTTCGAACCTGTGAGCTCTTGTGCCT
TTGCTGAAGTAATGGAACTTGGCTACCTATGTACACCGTGTTCACATGGAAAAATGATCTACTCTTCCAGCGACCCTTTGCTTTTTCCTTATAACCGGGT
TGTGGTGCACTCTGTTGCATAACTTCCAAGTTTTTTTTTCTGTTCATTTGGTCTTCCTCCCACTAGACTTGAGCTTATGTCAACTGATTATTAAATTTTC
AGGCTGGTAAATATTTTCTTATTCGTGAAAATCTTGCAACTCATGTTTCTCATCTCATGATTACTTTCTTTCATCAGTGGAGCATTTGGGGTGCAATCTT
GTCCCACTCCCACCATTGTTATCTCTGATTATCTTTCGGGAAAGAACTGTTATTTTTGAGAAAACAAGAAATACATAAACTTTTTATCAGTATCGTGAAA
ATTATTGGAACGATAGGGGTACTTTTCCTATTATTGGAAGTCCTTTTCTTGCAGCGTAAGTGCACTACTGTAGTTGGATGATGAGAGATACTTCATTTGA
TTGGAATTTTAGGATCCAAAAAGGGTCCATCTCTATTTCAGCATAATGGCTGCTTGCTCACACACTTCCTTGTTGGATGGCACCTATGATTGGGCTGATG
TCATTTCTTGCTGCATCTAGTAACTTTAATCAGTAATTGCTAGAAGATAGTGCCACACTTAGGTGTCCTATTGAATATAGCAGTACCATCTAGGGCTAAA
GTATAGTGAGTAAGAGGCCAACATAGTGAAAAGTCGAAAGTGAGCCCGAGCTACACGGAGCCCTTTTTTAGAAGGGGGGAAACACAGTATTTGGCAACCT
AAATAAATTCTGGAAACAATTGTGCATGTACAGATAGATGTTTTTTCATGAACTTTACTCGATGCTCTTACAGAGAGTTTGTGTCTATTTATTGATAATT
TTATTTGGAGATTGAAGTTCATGTCTGCCTTTTTCTTTACAGGAGGAAAAAATTAGGGAAACCATTGAAGATGTTGGTTTCGGAGCTAAACTGATCGACG
AGGAGCTTAAGGAAAAGAGCATTCTAGTATGCAGGCTGCACATAAAAGGAATGACCTGCACGTCTTGTGCAAATACAGTTGAATCCGCCTTGCAAGCTGT
TCCAGGGGTTCAGAGAGCTTCCGTTGCATTGGCTATTGAAGAGGCGGAAATCCGTTATAATCGGAGGGTTGTTGCTGCTATCCAACTAGTCAATGCAGTT
GAAGAATCTGGCTTTGAAGCAATACTGGTCACCGCAGGAGAAGATCGGAGCAGGATAGACCTCAAAGTTGATGGCATTCTCAATGAGAGATCAGTAATGA
TAGTGAAAAGTTCTGTCCAAGCTCTTCCTGGTGTGGAAGACATAAAAATTGATACCGAGCTCCAAAAGATAACCATCTCTTACAAGCCTGACCAAACAGG
TCCACGAGACCTCATTGAAGTCATCGAGTCAGCTGGATCTGGTCATATTGCTGTATCAATATATCCGGAAGCCGATGGAAGAGAGCAGCATAGAAATGGG
GAGATCACGCGGTACAGGCAGTCCTTTTTGTGGAGCTTACTGTTCACAATTCCAGTGTTCCTAACCTCCATGGTGTTCATGTACATCCCAGGGCTGAAGG
AGGGGCTGGACAAAAAGGTTGTCAACATGATGAGCATTGGTGAACTATTGCGGTGGATTTTGTCAACTCCTGTCCAGTTTGTAATTGGCCGCAAATTTTA
CACTGGTTCTTACAAGGCAATGTGTCATGGCTCACCGAACATGGATGTGCTCATTGCTCTGGGGACCAACACAGCGTACTTCTACTCAGTTTACTCGGTT
CTCCGAGCTGCCACTTCTGAGAATTATATGTCAACTGATTTTTTTGAGACAAGTTCCATGCTCATATCATTTATCCTTCTTGGAAAATACCTCGAGATCT
TGGCAAAAGGAAAGACCTCTGAGGCTATTGCCAAGCTGATGGATCTTGCACCAGAAACTGCAACTGTGCTGATATACGACAGCGAAGGGAATGTTGTAAG
CGAGAAAGAGATCGACAGTCGGTTGATTCAGAAAAATGATGTGATCAAAGTCATACCTGGTGGAAAAGTTGCTTCCGATGGATTTGTTATTTGGGGCCAG
AGCCATGTGAATGAAAGCATGATCACCGGAGAATCACGGCCCGTGGCAAAGAGGAAGGGCGACACTGTGATTGGAGGGACGGTGAACGAGAATGGTGTCC
TCCATGTCAGGGCAACATTTGTTGGATCTGAGAGCGCCCTGGCACAGATTGTAAGACTGGTAGAGTCAGCCCAAATGGCAAAAGCTCCTGTACAGAAGTT
TGCTGATCAAATCTCTAAAGTCTTTGTCCCCCTGGTGAGTTCAGTTACATTGTGTTAATCCAGTAACATTGTACTCGTACGAGTACTGAACAATCAGCTT
TATGCTTGCAGGTCATCCTTCTTTCTTTGCTTACTTGGCTTACATGGTTCTTAGCTGGGAGGTTTCATGGCTACCCTAGCTCGTGGATACCATCTTCCAT
GGATAGCTTTCAGCTAGCTCTTCAGTTTGGGATATCGGTTATGGTGATCGCCTGCCCTTGTGCACTGGGACTTGCAACTCCAACTGCTGTGATGGTTGCA
ACTGGAGTCGGTGCCTCGCAAGGTGTTCTGATCAAGGGCGGGCAAGCTCTGGAGAGTGCGCAGAAGGTATTTAATGATAAGTATACAAGTGAAAACATGT
TAGCAGATAGTGTTTCATATTGTTGACGAACATTATCTGTATGATATTTTACAGGTGGACTGCATTGTTTTCGACAAGACAGGAACACTAACCATTGGAA
AGCCTATTGTCGTCAATACCAGGCTCTTTAAAAACATGGTCCTACGTGAATTCTATGACTATGTTGCAGCAGCAGAGGTATGCTTTCTAACTATATACTC
ATGTGTCTGCAGTGTCTTCTTAGTAGACTTTCTTGTACTGTCTTGGGAAGATACCTTGCTTAAATTTCATTGATTTTCAGGTCAACAGTGAGCATCCGCT
AGCAAAAGCCGTAGTGGAGCATGCCAAGAACTTTCACTCGGAAGAAACCCATATCTGGCCTGAAGCAAGGGATTTCATTTCAGTCACCGGACACGGTGTC
AAGGCAAAGATCAGCGACAGCAGTGTCATTGTGGGCAACAAGAGCTTTATGCTGTCGTTAGACATTGATGTCCCCGTGGAAGCTTCAGAGATCCTCATGG
AAGAGGAAGAGAAGGCACACACAGGGATCATCGTGGCCATGGATCAAGAAATAGTCGGCATAATCTCTGTGTCTGATCCGATAAAACCGAACGCCCATGA
AGTGATATCATACCTCAAGTCAATGAAGGTGGAGTGCATAATGGTGACCGGGGACAACTGGGGAACCGCCAACGCCATCGGCAAAGAGGTTGGCATCGAA
AACATCATAGCCGAAGCGAAACCAGAGCAGAAGGCTGAGAAGGTGAAGGAGCTTCAGGTGAGCTAGACTAGAAGATATCCTTGCTTTGTGTCAAAGGGCC
ATATCCTTTGCTTTATTACTTTGACTGATGGTGCTGTCACACGGTAACAGGATACAGCCACGCATCCACTCACCGCCTTTAAATCTTTTGATCGATCACT
GCAGCTGTCTGGCAAAACCGTCGCAATGGTTGGCGACGGGATCAACGACTCGCCGGCGCTGGTGGCGGCCAACGTCGGGATGGCCATCGGCGCGGGCACG
GACGTGGCCATCGAGGCGGCGGACATCGTGCTCATGAAGAGCAACCTGGAGGACGTGATCACGGCCATCGACCTGTCCAGGAAGGCCTTCTTCCGCATAC
GGATGAACTACGTGTGGGCCCTGGGATACAACATCATCGGCATCCCGATCGCCGCGGGCGTGCTGTTCCCGTCGACCCGGTTCCGGCTGCCGCCGTGGGT
CGCCGGCGCCGCCATGGCCGCGTCCTCCGTCAGCGTCGTCTGCTGGTCCCTCCTGCTGAGGTACTACAAGAGGCCGTTGATCACACAGGAGCGGCAGGCA
TAGAGAAGAGGGCCGTCACCGTATAGATAATACTAGTACACACAGAATAAGCTGTAGATATCTGTAACAAGCGTGTGGTAGAATGACGAAGCAGCAGTCC
TCTGATGAAAATGTATATAATTCTAGTACTCCAGGTGCAAGTAATATGAATGTTCTTAGTGCAAGTTATGCAGGTATCATGCTGTGCCGGTTCGCTTTAA
CAGGTAGGGATAAATTACGTACGTAGTAGCTACTAGTCCACTATAGATCGCAACTTTGACCTTTGATGAAGGGAATTGAACGACTTTGGGCGGG

>Traes_2BL_19B3E60AA.1

ACTAAACAAAAACTCCTGCTAAACAACCAATGCTGGTACGCATGGTTAATAGCATCACTCCAGGAAGGATTCATGTGGCCTTAATTTGTTTTCTTTTTTA
GATGAGAAACGTTTAAAGGGGCGGTGGCCCCGAAAGTTCTTGCATTTATTGACTTTGTGTGGTTCAGAAGGCTACAGGTAGGCAACTTTGCTTATGATGT
GAAACCGCTAACTACTTTGCGCGTCTTTAAAACATCGAGTGGTCGATTTGGGTTCTCATTACATTCCTAGTTGTAAATACTGTGATGTGATCAAGGCTGC
AGGCTCAGTATGAAGCTTGATTGTGGAAAACAGGTTGATGGTTCCTACTTATTGTTGATGTTTACAATTTTCAACTACAAATGCACTGCAAGCCAGAAAT
TATATGCCCATGTATGTACAACAACAGAATCTCAAAGTTTATCAACTAAAGTTTGTGTCTTACCTCTGGAGATTGTTACCCTTAGGTATCTATCTTCTCA
AAAATCTTTTATTAGATGTTTTGAACTTGTGAGCTCTTGTGCCTTTGCTGAAGTAATGGAACTCGGCTACCTATGTACACAGTGGTCACATGGAAAAAGG
ATATACTACCCTTTGTTTTTTCCTTATAACTGGGTTCTGGTGCACTCTGTTGCATAACTTCCAAGTTTTTAAATATGTTCATTTGGTCTTCCTCCCACTA
GACTTGAGCTTATGTCAACTGACTATTAAATTTTCAGGCTGGTAAATATTTTCTTATTCGTGAAAATCTTGCAACTCATGTTTCTCATCTCATGATTACT
TTCTTTCATCAGTGGAGCATTTGGGGTGCGATCTTGTCCCGCTCCCACCATTGTTATCTCTGATTATCTTTCGGGAAAGAACTGTTATTTTTGAGAAAAC
AAGAAGTACATAACCTTTTTATCAGTATCGTGAAAATTATTGGAACGATAGGGGTACTTTTCCTATTATTGGAAGTCCTTTTCTTGCAGCGTAAGTGCAC
TACTGTAGTTGGATGATGAGAGATACTTCATTTGATTGGAATTTTAGGATCCAAAAAAGGTTCATCTCTATTTCAGCATAATGGCTGCTTGCTCACACAC
TTCCTTGTTGGATGGCACCTATGATTGGGCTGATGTCATTTCTTGCTGCATCTAGTAACTTTAATCAGTAATTGCTAGAAGATAGTGCCACACTTAGGTG
TCCTATTGAATATAGCAGTACCATCTAGGGCTAAAGTATAGTGAGTAAGAGGCCAACATAGTGAAAAGTCGAAAGTGAGCCTGGGCTACACGGAGCCCTT
TTTTAGAAGGGGGGGAACACTGTATTTGGCAACCTAAAAAAATTCTGGAAATAACTGTGCATGTACAGATAGATGTTTTTCATGATCTTTAGTCGATGCT
CTTACAGAGAGTTTGTGTCTATTTGTTGATAATTTTGTTTGGAGATTGAAGTTCATGTCTGCATTTTTTTACAGGAGGAGAAAATTAGGGAAACAATTGA
AGATGTTGGTTTCGGAGCTAAACTGATCGACGAGGAGCTTAAGGAAAAGAGCATTCTAGTATGCAGGCTGCACATAAAAGGAATGACCTGCACGTCTTGT
GCAAATACAGTTGAATCTGCCTTGCAAGCTGTTCCAGGGGTTCAGAGAGCTTCCGTTGCGCTGGCTATTGAAGAGGCGGAAATCCGTTATAATCGGAGGG
TTGTTGCTGCTATCCAACTTGTCAATGCAGTTGAAGAATCTGGCTTTGAAGCAATACTGGTCACCGCAGGAGAAGATCGGAGCAGGATAGACCTCAAAGT
TGATGGCATTCTCAATGAGAGATCAGTAATGATAGTGAAAAGTTCTGTCCAAGCTCTTCCTGGTGTGGAAGACATAAAAATCTATACGGAGCTCCAAAAG
ATAACCATCTCTTACAAGCCTGACCAAACAGGTCCACGAGATCTCATCGAGGTCATCGAGTCAGCTGGATCTGGTCATATTGCTGTATCAATATATCCGG
AAGCCGATGGAAGAGAGCAGCATAGAAATGGGGAGATAACGCGGTACAGGCAGTCCTTTTTGTGGAGCTTACTGTTCACAATTCCAGTGTTCCTAACCTC
CATGGTGTTCATGTACATCCCAGGGCTGAAGGATGGGCTGGACAAAAAGGTTGTCAACATGATGAGCATTGGTGAACTATTGCGGTGGATTTTGTCAACA
CCTGTCCAGTTTGTAATTGGCCGCAAATTTTACACTGGTGCTTACAAGGCAATGTGTCATGGCTCACCCAACATGGATGTGCTCATTGCTCTGGGGACCA
ACACAGCGTACTTCTACTCAGTTTACTCGGTTCTCCGAGCTGCCACTTCTGAGAATTATATGTCAACTGATTTTTTTGAGACAAGTTCCATGCTCATATC
ATTTATCCTTCTCGGAAAATACCTCGAGATCTTGGCAAAAGGAAAGACCTCTGAGGCTATTGCCAAGCTGATGGATCTTGCACCAGAAACTGCAACTGTG
CTGATATATGACAACGAAGGGAATGTTGTAAACGAGAAAGAGATCGACAGTCGGTTGATTCAGAAAAATGATGTGATCAAAGTCATACCTGGTGGAAAAG
TTGCTTCCGATGGCTTTGTTATTTGGGGCCAGAGCCATGTGAATGAAAGCATGATCACCGGAGAATCACGGCCCGTGGCAAAGAGGAAGGGCGACACTGT
GATTGGAGGGACGGTGAACGAGAATGGTGTGCTCCATGTCAGGGCCACATTTGTTGGATCCGAGAGTGCCCTGGCACAGATTGTAAGGCTAGTAGAGTCA
GCCCAAATGGCAAAAGCTCCTGTGCAGAAGTTTGCTGATCAGATATCCAAAGTCTTTGTCCCCCTGGTGAGTTCTGTTGCATTGTGTTAATCCAGTAACA
TTGTACTCTTACGAGTACTGAATAATCAGCTTTATGCTTGCAGGTCATCCTTCTTTCTTTGCTTACTTGGCTTACATGGTTCTTAGCTGGGAGGTTTCAT
GGCTACCCTAGCTCGTGGATACCATCTTCCATGGATAGCTTTCAGCTAGCTCTTCAGTTCGGAATATCGGTTATGGTGATCGCCTGCCCTTGCGCCCTAG
GACTTGCAACTCCAACTGCTGTGATGGTTGCGACTGGAGTCGGTGCCTCGCAAGGTGTTCTGATCAAGGGTGGGCAAGCCCTGGAGAGTGCGCAGAAGGT
ATCAACAATAAGTATAAAAGTGAAAACGTGTTAGCAGATAGTCCTTCATATTGTTGACGAACATTATCTGTATGATATTTTACAGGTGGACTGCATTGTT
TTCGACAAGACAGGAACACTGACCATTGGGAAGCCTATTGTCGTCAATACCAGGCTCTTTAAAAATATGGTCCTACGTGAATTCTATGACTATGTCGCAG
CAGCAGAGGTATGCTTGCTAACTATATATGTGTCTGCAGCGTCTTCTTAGTAGACTTTGTTGTACCGTCTTGGGAGGATACCTTGCTTAAATTTCACTGA
TTTTCAGGACAACAGTGAGCATCCGCTGGGGAAAGCGATAGTGGAGCATGCTAAGAAATTCCACCCGGAAGAAACCCATATCTGGCCTGAAGCAAGGGAT
TTCATTTCGGTCACCGGACACGGTGTCAAGGCAAAGATCAGCGACAAGAGTGTCATTGTGGGCAACAAGAGCTTCATGCTGTCGTTAGACATTGATGTCC
CTGTGGAAGCTTCAGAAATCCTCATAGAAGAGGAAGAGAAGGCACACACAGGGATCATCGTGGCCATGGATCAAGAAATAGTGGGCATAATCTCTGTGTC
TGATCCGATAAAACCGAACGCCCATGAGGTGATATCATACCTCAAGTCAATGAAGGTGGAGTGCATAATGGTGACCGGGGACAACTGGGGAACCGCCAAC
GCCATCGGCAAAGAGGTTGGCATCGAAAACATCATAGCTGAGGCGAAGCCGGAGCAGAAGGCTGAGAAGGTGAAGGAGCTTCAGGTGAGCTAGACTAGAA
GATGTCCTTGCTTTGTCTCAAAGGGCCATATCCTTTGCTTTGTTACTTTGATTGATGGTGCTGTCACACAGTAATTAACAGGATACAGCCACGCATCATC
CACTCGCTGCCTTTAAATCTTTTGATTGATCACTGCAGCTGTCTGGAAAAACTGTGGCGATGGTCGGCGATGGGATCAACGATTCCCCGGCGCTGGTCGC
GGCCAACGTCGGGATGGCCATCGGCGCGGGCACCGACGTGGCCATCGAGGCAGCGGACATCGTGCTCATGAAGAGCAACCTGGAGGACGTGATCACCGCC
ATCGACCTGTCCAGGAAGGCCTTCTTCCGCATACGGATGAACTACGTGTGGGCCCTCGGCTACAACATCATCGGCATCCCGATCGCCGCGGGGGTGCTGT
TCCCGTCCACCCGGTTCCGACTGCCGCCGTGGGTCGCCGGCGCCGCGATGGCCGCGTCCTCCGTCAGCGTCGTCTGCTGGTCCCTGCTGCTGAGGTACTA
CAAGAGGCCGTTGATCACACAGGAGCGGCAGACATAGAGAAGAGATCATCATCGTATAGATAATACTAGATACGTACATAGAATAAGCTGTAGATATCTG
TAACAACAAACGTGGGGTAGAATGACGAAGCAGCAGTCCTCTGATGAAAATGTATATAATTCTAGTACTCCCGGTGCAAGTAATATGAATGTTCTTAGTG
CAAGTTATGCATGTATTGTGCTGTGCCGTTCGCGTTAACAGGTGGGAATAAATTAGGTAGCATACTACTAGTCCACTACCAGTAGATCGCAACTTCGACC
TTTGATGAAGGGAATTGAACAGCTTTGGAGGG

>Traes_2DL_51FF05F66.1
CAGTACTATATATCTGGGAGAATACATTGACATTGGCTAAACAAAAACTCCTGCTAAACAACCAATGCTGGTACGTACGGTTAATAGCAACATAGCATCA
TGTGGCCTTAATTGGTTTTCTTTTTGAGACGAGAAACGTTTAAAGGGGTGGTGGCCCTGAAAGTTCTTGCATTTATTGACTTTGTGTGGTTCAGAAGGCT
ACAGGTAGGCAACTTTGCCTCTGATGTGAAACTGCTAACTACTTCGCGTGTCTTCAAAACATAGAGTGGTCGATTTGGTTTATCATTACATTCCTAGTTG
TAAATACTGTGATGTGATCAAGGCTGCAGACTCGGTATGAAGCTTGATTTGGGAAAATAGATTGACGCTTCCTGCTTATTGTTTATGTTTACTAGTTTTC
AACTACAAGTGCAGATAGCGATGCTTGTAGTTGTAAGGCATACAGAATTTCAAAGTTTAACAACTTAAGTTTGTGTCGTACCTCTGGAGATTGTTACCCT
TAGGAATCAATCTTCTCAATAAACTTTTACTTAGATGTTTTGAATCCGTGAGCTCTTGTGCCTTTGTGGAAGTAATGGAACTCGGCTACCTACGTACACA
GTGGTCACCTGGAAAAAAAGGATCTACTCTTCCAGCGACCCTTAGTTTTTTCCTTCTAACCTGGTTGTGGTGCACTCTGTTGCATAACTTCCAAGTTTTT
TTCTCTGTTCATTTGGTGTTCCTCCCACTAGACTTGACCTTATGTCAACTGATTATTAAATTTTCAGGCTGGTAAATATTTTCTTATTCTGGAAAATTTT
GCAACTCATGTTTCTCATCTCATGATTACTTTCTTTCATCAGTGGAGCATTTGGGATCCAATCTTGTCCCACTCCCACCATTGTTATCTCTGATTATCTT
TTTGGGAAAGAACTGTTATTTTTGAAGAAAACAAGAAGTACGTAACCTTTTTATGAATATCGTGAAAACTATTGGAACGATAGGGGTACCTTTTCTATTA
TTGGAAGTCCTTTTCTTGCAGCGTAAGTGCACTACTGTAGTTTGATGATGAGAGATACTTCATTTGATTGGAATTTTAGGATCCAAAAAAGGTTCATCTC
TATTTCAGCATAATGGCTGCTTGCTCACACACTTCCTTGTTGGATGGCACCTATACTGGGCTGATGTCATTTCTTGCTGCATCTAGTAACTTTAATCAGT
AATTGCTAGAAGATAGTGCCACACTTAGGTGTCCTATTGAATATAGCAGTACCATCTAGGGCTAAAGTATAGTGAGTAAGAGGCCAACATAGTGAAAAGT
CGAAAGTGAGCCTGGGCTACACGGAGCCCTTTTTTAGAAGGGGGGGAACACTGTATTTGGCAACCTAAAAAAATTCTGGAAACAACTGTGCATGTACAGA
TAGATGTTTTTTCATGAACTTTACTCGATGCTCTTACAGAGAGTTTGTGTCTATTTATTGATAATTTTGTTTGGAGATTGAAGTTCATGTCTGCCTTTTT
TTTACAGGAGGAAAAAATTAGGGAAACAATTGAAGATGTTGGTTTCGGAGCTAAACTGATCGACGAGGAGCTTAAGGAAAAGAGCATTCTAGTATGCAGG
CTGCACATAAAAGGAATGACCTGCACGTCTTGTGCAAATACAGTTGAATCCGCCTTGCAAGCTGTTCCAGGGGTTCAGAGAGCTTCCGTTGCACTGGCTA
TTGAAGAGGCGGAAATCCGTTATAATCGGAGGGTTGTTGCTGCTATCCAACTAGTCAATGCAGTTGAAGAATCTGGCTTTGAAGCAATACTGGTCACCGC
AGGAGAAGATCGGAGCAGGATAGACCTCAAAGTTGATGGCATTCTCAATGAGAGATCAGCAATGATAGTGAAAAGTTCTGTCCAAGCTCTTCCTGGTGTG
GAAGACATAAAAATTGATACCGAGCTCCAAAAGATAACCATCTCTTACAAGCCTGACCAAACAGGTCCACGAGACCTCATCGAAGTCATTGAGTCAGCTG
GATCTGGTCATATTGCTGTATCAATATATCCGGAAGCCGATGGAAGAGAGCAGCATAGAAATGGGGAGATAACGCGGTACAGGCAGTCCTTTTTGTGGAG
CTTGCTTTTCACAATTCCAGTGTTCCTAACCTCCATGGTGTTCATGTACATCCCAGGGCTGAAGGAGGGGCTGGACAAAAAAGTTGTCAACATGATGAGC
ATTGGTGAACTATTGCGGTGGATTTTGTCAACACCTGTCCAGTTTGTAATTGGCCGCAAATTTTACACTGGTGCTTACAAGGCAATGTGTCATGGCTCAC
CGAACATGGATGTGCTCATTGCTCTGGGGACCAACACAGCGTACTTCTACTCAGTTTACTCGGTTCTCCGAGCTGCCACTTCTGAGAATTATGTGTCAAC
TGATTTTTTTGAGACAAGTTCCATGCTCATATCATTTATCCTTCTTGGAAAATACCTCGAGATCTTGGCAAAAGGAAAGACCTCTGAGGCTATTGCCAAG
CTGATGGATCTTGCACCAGAAACTGCAACTGTGCTGATGTACGACAAGGAAGGGAATGTTGTAAGTGAGAAAGAGATCGACAGTCGGTTGATTCAGAAAA
ATGATGTGATCAAAGTCATACCTGGTGGGAAAGTTGCTTCCGATGGCTTTGTTATTTGGGGCCAGAGCCATGTGAATGAAAGCATGATCACCGGAGAATC
ACGGCCCGTGGCAAAGAGGAAGGGCGACACTGTGATTGGAGGGACGGTGAACGAGAATGGCGTGCTCCATGTCAGGGCGACATTTGTTGGATCAGAGAGC
GCCCTGGCACAGATTGTAAGGCTAGTAGAGTCAGCCCAAATGGCAAAAGCTCCTGTGCAGAAGTTTGCTGATCAGATATCTAAAGTCTTTGTCCCCCTGG
TGAGTTCAGTTACATTGTGTTAATCCAGTAACATTGTACTCTTACGAGTACTGAACAATCAGCTTTATGCTTGCAGGTCATCCTTCTTTCTTTTCTTACT
TGGCTTACATGGTTCTTAGCTGGGAGGTTTCATGGCTACCCTAGCTCGTGGATACCATCTTCCATGGATAGCTTTCAGCTAGCTCTTCAGTTCGGGATAT
CGGTTATGGTGATCGCCTGCCCTTGCGCACTGGGACTTGCAACTCCAACTGCTGTGATGGTTGCGACTGGAGTCGGTGCCTCGCAAGGTGTTCTGATCAA
GGGCGGGCAAGCTCTGGAGAGTGCGCAGAAGGTAATAATAATAAATATACAAGTGAAAACATGTTATCAGATAGTGCTTCACATTGTTGACGAACATTAT
CTGTATGATATTTTACAGGTGGACTGCATTGTTTTCGACAAGACAGGAACACTGACCATTGGGAAGCCTATTGTCGTCAATACCAGGCTCTTTAAAAACA
TGGTCCTACGTGAATTCTATGACTATGTTGCAGCAGCAGAGGTATGCCTTCTAACTACATATGTGTCTGTAGTGTCTTCTTAGTAGACTTTCTTGTAGTG
TCTTGGGAAGATACCTTGCTCAAATTTAATTGATATTTCAGGTCAACAGTGAGCATCCGCTGGCGAAAGCGATAGTGGAGCACGCCAAGAACTTTCACTC
GGAAGAAACCCATATCTGGCCGGAAGCAAGGGATTTCATTTCAGTCACCGGACACGGTGTCAAGGCAAAGATCAGTGACAAGAGCGTCATTGTGGGCAAC
AAGAGCTTTATGCTGTCATTAGACATTGATGTCCCTGTGGAAGCTTCAGAAATCCTCATGGAAGAGGAAGAGAAGGCACACACAGGGATCATCGTGGCCA
TGGATCAAGAAATTGTCGGCATAATCTCTGTGTCTGATCCGATAAAACCGAACGCTCATGAAGTGATATCATACCTCAAGTCAATGAAGGTGGAGTGCAT
AATGGTGACCGGGGACAACTGGGGAACCGCCAAGGCCATCGGCAAAGAGGTTGGCATCGAAAACATCATAGCCGAAGCAAAGCCAGAGCAGAAGGCTGAG
AAGGTGAAGGAGCTTCAGGTGAGCTAGACTAGAAGATATCCTTGCTTTATCTCAAAGGGCCATATATCCTTTGCTTTGTTACTTTGATTGATGGTGCTGT
CACACAGTAACAGGATACAGCCACGCATCCACTCACCGCCTTTAAATCTTTGATTGATCACTGCAGCTGTCTGGAAAAACCGTGGCAATGGTTGGCGATG
GGATCAACGACTCCCCGGCGCTGGTGGCGGCCAACGTCGGGATGGCCATCGGCGCGGGCACCGACGTGGCCATCGAGGCGGCGGACATCGTGCTCATGAA
GAGCAACCTGGAGGACGTGATCACGGCCATCGACCTGTCCAGGAAGGCCTTCTTCCGCATACGGATGAACTACGTCTGGGCCCTCGGCTACAACATCATC
GGCATACCGATCGCCGCGGGGGTGCTGTTCCCGTCCACCCGGTTCCGGCTGCCGCCGTGGGTCGCCGGCGCCGCCATGGCCGCGTCCTCCGTCAGCGTCG
TCTGCTGGTCCCTGCTGCTGAGGTACTACAAGAGGCCGTTGATCACACAGAAGCGGCAGACATAGAGAAGAGGACCAGCATCGTATAGATAATACTAGTA
TACATACATAGAATAAGCTGTAGATATCTGTAACAAACGTGTGGTAGAATGACGAAGCAGCAGTCCTCTGATGAAAATGTATATAATTCTGGTACTCCAG
GTGCAAGTAATATGAATGTTTAGTGCAAGTTATGCATGTATTGTGCTGTGCCGGCTCGCTTTAACAAGTAGTGCAAAAAAAACACTCTTATATTATGGGA
CGGAGGGAGTAGGA

>Traes_4AS_622EEFE10.2

CCACTCGATCGGCATCCACATCGGCCATGGTGAGTTTAAATTATTATAAACCACTAGAGCGTGATCTCAAGCTGTGAACGGGAAAAAACCAAGTTCAATT
GGCTGCATATTTTATTGTGTTCTTATTATATGACCGGGTTGTGCACGACGCAGGAACATTTTTGGATGTGTTGCATAACTCGTATGTGAAATGTGGCATC
GCTGTGGTGGCGCTGTTTGGGCCTGGAAGAGGTATACTTGGCTCCAATATCATCTTCAAAATCTAATGCATCAGTTTACTTGTTGTTTACACGCTAAAAT
AAGTGTCGTGGTGTTAGTTTTATGTTTCCACATGGATAGTGATTGGTACATGCATTACAACATATAAAATCAGTTCATAGGAATGATAGAAAACTCAGTA
TTCACCAGGTAGAGTGTCTGACGTATCGACACAAGATGTTTGAACTTTGGCTCCACATTTAGTCATCGTTAGTACAATATTGGTTTTCAGTCCATGAGCT
TTTGCTTGATATATGGCAGTCTCTTAAGAGACATTTGTTAAATTCCTCCTACGAAACAGAGACATAATGACAGAGTCAGAGGGATTGTGGATTCTTTATT
CTAGAGTTAAGAAAATTGCATTTTAAGAACAAAATGCAAGTTGGAACTTAAACCGATTTCCAGCATGGTCTTGCACTGTGTTTTTCAGGTATTTTATTAA
TTCTTTCTCACTCTGTGTTAAATGTAACTCTTGCTCAGATATACTTTTCGATGGTCTAAGAGCGTTCAAGCAAGGCTCCCCCAACATGAATTCTCTTGTA
GGATTCGGGTCTGCAGCTGCATTTGCTATTAGTGCAGTAAGTGAACTTATAGGGGATGGTTTTTTTAGACACACAAGAATACTGACAGTCTAACAGATTT
TCTTGTATGAAGGTTTCCTTGCTGAACCCTGAATTGGCATGGAATTCAACCTTCTTCGATGAACCGGTGAGCAATCTTTCATGCATGAAAATAGCAAAGA
AAAATATATTAATAAACTTGGAACTCCTATGTACTTGCTGCCACTGCTCTTGTGCCCTGGCACTGTATTATTGTCAATTAATAAAGTTGCTCTGCTTTTG
AGTCTATTAACAAAATCAGTGTCAATGTCCAACATTTATTTGTTGGGCATATTTCTGTCTTCCACATTACTTCATTTGATTTGGCAGTTGATCAAACAAC
AGTTGAACTATGTTTTAAGAAAGTTTTGTTGAAGAAATTCATCTTGTAGCATGCAGGTCATGCTTCTTGGATTTGTACTTCTGGGACGATCTCTCGAGGA
AAGTGCTAGGCTTAAGGCATCTAGCGATATGAATGAGCTCATTGTAAGTACATATCTACGCATTGTTTGAACACATACAACATTTCCTTTTTGCATTACT
AGAAGCTAAAATAAGAAGGCTGATACTTTTATTAGTAAATCTGTATAAACTATTGAAAACATATTGATGGTTAGTGAAGTAACGTACACAATTTCTTGAC
CAATATAAGCAATATATTTACAACTCATTATGTCTCATATTATATGGCAGTCACTCTTGTCTCCTCAGTCGAGGCTAGTCGTTACGTCCTCAAGTGACGA
CCTTCCTTCAGATGGCATTTTGAATTCGGATGCAATAACAGTTGAAGTTCCTGTCAATGATGTCCGTGTTGGAGACTCAGTATTGGTTCTTCCAGGAGAA
ACTATCCCTGTAGATGTAAGGAGCCATGGTTTATTTTTTGTATTTTCTACTAGTATCTTACAATTATAGTGCAGTGATACAACATTTATGTGATTAAACA
TAAATGAAGTCTGAATCTGATGAGCCCCTGTATGGCCATTAAGGCATCTTACAAAGTAACATAAATGTGCTAAAAGACATTTGGAGGTGGCTCCTTTTTC
TTTCCTGTATTAATTCTTCAGACTTCTAAGACACATACTTTGATGGGTATTGATTTGCTGACTTCAATGATGTTTCATGTATTGCTTACTCACATACTTT
GATATCCTTACTATCTGTGAATTTCTATGCTATCTCTAACGAATTGTTTCGAGCAAAATTGTTACTCAATTAAAATATTTATTAGTATATATTTTAGGAC
GAGTCAAAATGTTTGAAGGGTGTTCTAGTTCCTTTTTTTTTGCGAGGGAACTAATAGTCATTAATATAGACACGATTGTCATCATTCTGTTTCACCTTCT
GTACTTCCTTGTGCTTTCATAGAATTCTGATAGATCTAATGGTCCACTGGCACCTATTCGTACAGGGAAATGTCACTGGAGGATCAAGTTTTGTGGATGA
ATCAATGCTTACTGGAGAATCCTTGCCGGTAGCAAAAGAAAAAGGATGCCCTGTATTTTCTGGAACTGTTAATTGGGTATGTTCATGCACATAATAATTT
CTGCCAGAAAGCATGGTATTTTTTTCCCATTCTGATCTTCACTCCCACTACATTGTGTTAATCAATTGTGATTTTATTACAACATTGATGATCTGTGTGT
TGTATATATGTCGCTCATAGTCAATGTAGAAGTTAATTGAGAATTGGGACTAAAATTTCAATAAGCTCTTCACCCATTCTTATTATGTCCTGGTTGATCT
CTTAAATTTTGTCAAGTCCATTCATTTGACTTTCTACAGGATGGACCTTTAAGGATCAAAGCCACAACCACTGGACCGTCGTCAACAATTGCTAAGATAA
TCCGCATGGTAGGTATACACCGCATAACTATTTTATTATTTTATACTAAAAGGGGAATATGTTTGTAATTTATTCACACTGTCCCTGAACAGGTTGAGGA
TGCACAAGCACATGAAGCTCCTGTACAAAGGCTCGCGGATGCGATTGCAGGGCCATTTGTGTATACTGTTATGACATTGTCTGCAGCAACCTTTTCTTTC
TGGTATGCTCTGCTGTTCCTTCTCTTTTCTTTCTCAGAGAAAAGCATACAAAAAACTGCCGCAGCTATATAATTATTGCTTTAAACTCTTTCTATGTATC
CCAAGGTACTTATTGGGCACACACCTATTTCCGGAGGTCCTTCTAAATGATATTTCTGGTCCTGATGGGGACTCATTGCTTTTGAGCTTGAAGCTTGCTG
TGGATGTACTAGTAAGTAACCATGCTATTGTTTTCCTAAAGCCCCGCCTTTCAAAATCATGGAACAATTTTACATAGCCAGACTACAGTAACTCACTGAT
CATTCTTCATATCTATTGTGGATCATTGCACATGCAAAACATCCTGAAATCTCAATGTTGTTGTCCTGTTTGGAGGTGGTTGACCATTGAGCAGCTGTTT
CACGTAGCTTACTCTTAATAACTGCCTCTTTTAGTGCTTCTTTGCGATACTTTTTATAATTTTCACCCTGCAGGTTGTTTCCTGTCCGTGTGCACTTGGA
TTAGCTACGCCTACAGCTATCTTAATAGGAACTTCCATGGGTAACTTCTTTGTCCAAGTGTCTGTAATTTTTTTCTAAATGTTTGATGAAACAATGAATC
ATACAATTTACACTGCATGAATGCAATTTAAGGTTCATCTGCACTGATGCCATTGACTAAACATTCCTCAATTCAGTACTTGTTTGTAGCAACTCTTATC
TTACTTGATGTCTTTTATGAGTTTACAACGCCATGTGACGTTTTATCTGAAACCAGGCGCTAAAAGAGGGCTACTTATTAGAGGAGGTGATGTTTTGGAG
CGTTTGGCTGGGATAGATGCAATTGTTCTGGATAAGGTATATGACTTCATTTATAATCTTTCTCGGACCAGAATTTCTGTATCTGTTTTATAAATAGTGC
CTATATTGTGATTCTTAGACAGGGACGCTTACGAAAGGAAAACCAGTTGTTACTTCTATTGCTTCTTTAGCATATGACGAGATGGAGATTCTTCGTCTTG
CTGCTGCAGTGGAGAGAACAGCATTGCATCCTATTGCGAATGCTATAACGAAGGAGGCTGAACTGTGCAAACTGGATATTCCAACGACAAGTGGGCAGCT
TACACAGCCTGGCTTTGGCTGTTTAGCTGAAGTAGATGGGCGTTTGGTTGCAGTGGGTAATTTGGACTGGGTCCACGATCGTTTTGAAACCAAGGCGTCA
CCGACTGAACTGAGTGATCTTGGAAAGCGTCTAGAGTTTGTGCCTTCTAGTGAAGCATCATCTTCGAATCAGTCAAAATCAATTGCTTATATTGGTCGTG
AAGGAGAAGGAATAATAGGTGCTATTGCTATCTCAGATGTTCTGCGTGATGATGCAAAATCAACTGTGGACAGGTATTTACTGGAGACATCTTTTGCATT
GTAAATGTATTTTCCATGTGATATTAGTGCAAATATAACTCTCCTAACTGCCAGGAACATGTTCAGAAGTTATCATGTTGCCCCACTTGTCAAAATGTGT
TAAACTTGGAAACCCATTTGATCTCTAATGTTATAAAATGGTTTCATCTCGCCAGAACCTCAAATGTTGCGGATGCTACTTTTTTGTTGTCATGCAAGTG
ATGTGTCTCTTGCAGTCATATCCCCATAATTCAAGCAGTGTGTAACAGTCATTCCTTTTCTGGTTAATCTACAGGCTACAGCAGGAAGGAATTGCAACCT
ATATATTGTCAGGAGACAGGAAAGAGGCAGTGGAAGGCATTGGGGAAACTGTTGGAATCAGGAGTGAAAACAGAAGGTCATCCCTCACCCCACAGGAAAA
GGCAGGCATTATATCAACTTTGCAAGGGGAGGGGCATAGAGTTGCCATGGTAATTTATTGTCGTGTTTTATCTTTGATCTACTGTCAACAGCACATCCGA
TTGTCAATTCTGCATGGGCTCCCCAAATTAGTTGTAGTGAAAATGTTCCATTCATCTACTTTGCCAAATGAGATATCCAAGTGTTATGCATAGCTAAAAG
GTTAAAGCGCGAGAGAATTCATCCTTTGCAGATAATATGACAGAAGTTTCAACTTGGTGGTTAACAAGGCTGTTTTGTATTCTTTTTACTGAAAGCATGT
TGTTTATCTGCATGAGCTGCTAACAACAATGGGTCATTACTTGCCGTTACACAGGTTGGCGATGGAATAAACGATGCACCATCTTTGGCAGCTGCTGATG
TCGGAATAGCTATGCGGACTCACTCGAAAGAGAATGCCGCCTCTGATGCAGCTTCAGTGGTTCTATTAGGGAACAGGCTTTCGCAGGTATAGTTCTTCCA
ACACTGATTTGTAGGAGACTAATTCAAGTGGCATAGTGCATTGATCGATGAGAACAATCTCTGGCACAGGTTGTAGATGCCCTATCCCTGTCTAAAGCAA
CCATGGCAAAAGTGCACCAGAACTTGGCCTGGGCGGTGGCATACAACATAGTGGCCATCCCCGTCGCGGCTGGAGCGCTACTGCCTCAATTCGATTTCGC
CATGACACCCTCTCTTTCAGGTAATGTTTATCTGGTGAAGACAGTTGCCATGGTTGTTTTACGTCTCCTCAGTCACATTTGTATAATACTCCCTCCGTCC
CATAATGTAACATCTGGTGACATCTGGTGATGTGGGTGTGGTGCAGGAGGACTGATGGCCCTGAGCTCCATCTTTGTCGTCAGCAATTCTTTGCTCCTGC
AGCTGCATGGATCGTTTCAGAAGGCGGAAAGACCCGGACCGGATGACCTGAAGTCTAGACCGAAGTCTCAGATATTATAGGGTAGACACGATTATTTGCC
GAGACACACGTTTGTACAGGATCATAGAGCGTGCCTCGACTGAACTGCTCCTAGTTTTGTACCACCGACCCAGCACATACGAGTCGATTCTTGCAACGGA
TGTTGTACAGCCCAACACATGCGTCCCTGATATGAACACACTGTTGGCAACACGTAACAAAAGATCATCGTCCATGCATTGCCTCGCCA

>Traes_4BL_89775421A.2

TGGCCCTAAGAGACATTTGTTAAATGCCTCCTACGAAACAGAGACATAATGACAGAGTCAGAGGGATTGTGCATTCTTTATTCTAGAGTTAAGAAAACTG
CATTTTAAAAACAAATTGCAAGTTCGAACTGAAACCGATTTCCAGCATGGTCTTGCACTGTGTTTTTCAGGTATTTTATTAATTCTTTCTCACTCTGTGG
TAAATGTAACTCTTGCTCAGATATACTTTTTGATGGTCTAAGAGCGTTCAAGCAAGGCTCCCCCAACATGAATTCTCTTGTAGGATTTGGGTCTGCAGCT
GCATTTGCTATTAGTGCAGTAAGTGAACTTATAGGGGATGTTTTTTTTCAGACACTCAAGAATAATAATAGTCTAATAGAGATTTTCTTGTATGAAGGTT
TCCTTGCTGAACCCTGAATTGGCATGGAATTCAACGTTCTTCGATGAACCGGTGAGCAATCTTTCATGCATGAAAATAACAAAGAAAAAATATGATAACA
AACTTGGAACTCCTATGTACTTGCTGCCACTGCTCTTGTGCCCTGGCACTGTATTGCTGTCAGTTAATGAAGTTGCTCTGCTTTTGAGTCTATTAGCAAA
ATCTGTGTCAATGTCCGACATTTATTTGTCGGGCATATTTATTAACAAGCCAGACACTGTATAATCGAATCATTCAACATACAAGTCCTATTTCTGTCTT
CCACATTACTTCATTTGATTTGGCAGTTGATCAAACAACAGTTGAACTATATTTTAAGAAGTTTTGTTGAAGAAATTCATCTTGTAGCATGCAGGTCATG
CTTCTTGGATTTGTACTTCTGGGACGATCTCTTGAGGAAAGTGCTAGGCTTAAGGCATCTAGCGATATGAATGAGCTCATTGTAAGTAAATATCTACGCA
TTGTATGAACACATGCAACATTTCCTTTTTGTATTACTAGAAGCTAAAATAAGAGGCCGATACTTTTATTAATAAATCTGTATAAACTGTTGAACACATA
TTGATAGTTAGTGAAGTAACGTACACCTGTCTATAATTGCTTGACCAATATAACTAATGTATTTACAACTCACTATGTCTCATATTATATGGCAGTCACT
CTTATCTCCTCAGTCGAGGCTAGTCATTACATCCTCAAGTGACGACCTTCCTTCAGATGGCATTTTGAATTCAGATGCAATAACAGTTGAAGTTCCTGTT
GATGATGTCCGTGTTGGAGACTCAGTATTAGTTCTTCCAGGAGAAACTATCCCTGTAGATGTAAGGAGCCATGGTTTATTTTTTGTACTTTCTAGTATCT
TACAATTACAGTGCAGTGATACAACATTTATGTGATTAAACATAAATGAAGTCTAAATTTGATGAGCCCCTGTATGGCCATTAATTCCTTGTGGTAAGGC
ATCTTACAAAGTGACATAAATGTGCTAAAAGACATTTGGAGGTGGGTCCTTTTCCCTTTTCTGTATTAATTCTTCAGACTTCTAAGACACATTGATCGGT
ATTGATTTGCTGACTTCAATGATGTTTCATGTATTGCTTACTCACATACTTTGATATCCTTACTCTCTGTGTATTTCTATGCTGTCTCTAACAAATGGTT
TGAGCGAAATTGCTACTCGATTAAAATAGTTATTAGTATATATTTTAGGACGAGTCAAAATGTTTGAAGGGTGTTCTAGTTTCTTTTCTTCTTTCGCGAG
GGAACCAATGGTCGTTAATATAGACACGATTGTCATCATTCTGTTGCACCTTCTGTACATCTGCTTGTCCTTGCATAGAATTCTGATAGATCTACTGGTC
CATTGGCACCTATTCATACAGGGAAATGTCACTGGAGGATCAAGTTTTGTGGATGAATCAATGCTTACTGGAGAATCCTTGCCGGTAGCAAAAGAAAAAG
GATGCCCTGTATTTTCTGGAACTGTTAATTGGGTATGTACATGCACATAATAATTTCTGCCAGAAAGTATGGTATCTTTTCCCGTTTCTGATCTTCACTC
CCACTACATTGTGTTAATCAATTGTGATTTTATTACAATTTGAGGATCTGTGTGTTGTATATATGTCCCTCATAGTCAATGTAGAAGTTAATCATCGGGA
ATCGTAACTAACATTTCAATAAGCTCTTCACTCACGAAAATACAAAGGTGGACATGGTTCCATGCGCACCCACATGAACAGTAAATTCGAAGAAAATACT
AGGAAAATTTTAAAAATTCTAAAATTTTGTGGTATCAAACTTGGTCGACCATTCTACTCACGTGTGAAGTTAAGTGAAGTATTGACACCGGTGGTATTCT
TAGTGAAGAAAATACAATTGGGACCTTACGATAGTGAAAACACTATGAATCAAACAGTGTTTGTTAATATAGCTTTGATTTTGTCATTTTTGCCCAGAAT
ATCACAGATGTCATTTATTCGTGAAACTTCGTACGTGAGTGTACCGGTCTACTATGTATGTTACAAAAAATGTTCAGATTTTTCTAGGTTTTTTCTTCTT
CTGAATTTACTATTCATAAGGGGTGCGCGTGGAATCATGTTCACCAAATCCGCGTCCCTTCACTCATTCTTATTATGTCCTGGTTGATCTCTTTAATCTT
TTTAAGTCTCTCTCTCTCTCTCATGAAGTGCATGTGCTCCTTTCAAACTTAGCTAAATTAATTTACCAATCCATCCTTTTGTCTTTTCTACAGGATGGAC
CTTTAAGGATCAAAGCCACAACCACTGGACCGTCGTCAACAATTGCTAAGATAATCCGCATGGTAGGTATACACCGCATCACTATTTTATTATTTTATAC
TATAAGGGGAATATGTTTGTAATTCTATTCATACTGTCCCTGAACAGGTTGAGGATGCACAAGCACATGAAGCTCCTGTACAAAGGCTTGCGGATGCGAT
TGCAGGGCCATTTGTGTATACTGTTATGACGTTGTCTGCAGCAACCTTTTCTTTCTGGTATGCTCTGCTGCTCCTTCTCTTTTCTTTCTGAGAGAAAAGC
ATACAAAAAACTGCTGCAGCTATATAAATATTGGTTTAAATTTTTTCTATGTATCCCAAGGTACTTATTGGGCACACACCTATTTCCGGAGGTCCTTCTA
AATGATATTTCTGGTCCTGATGGGGACTCGTTGCTTTTGAGCTTGAAACTTGCTGTGGATGTACTAGTAAGTAACCATGCTATTGTTTTCCTAAAGCCCC
C

>Traes_4DL_385639507.1 

AGTTGATCAAACAACAGTTGAACTGTTTTAAGAAAGTTTCGTTGAAGAAATTCATCTTGTAGCATGCAGGTCATGCTTCTTGGATTTGTACTTCTGGGAC
GATCTCTTGAGGAAAGTGCTAGGCTTAAGGCATCTAGCGATATGAATGAGCTAATTGTAAGTACATATCTGTATAAACACATGCAACATTTCCTTTTTGC
ATTACTAGAAGCTAAAATAAGAAGGCTGATACTTTTATTAGTAAATCTGTATAAACTATTGAAAACATATTGATGGTTACTGAAGTAACGTACACCTGTC
TATAATTTCTTGACCAATATAACTAATAAATTTACAACTCATTATGTCTCATATTATATGGCAGTCGCTCTTATCTCCTCAGTCGAGGCTAGTCGTTACA
TCCTCAAGTGAGGACCTCCCTTCAGATGGCATTTTGAATTCGGATGCAATAACAGTTGAAGTTCCTGTTGATGATGTCCGTGTTGGAGACTCAGTATTGG
TTCTTCCAGGAGAAACTATCCCTGTAGATGTAAGGAGCCATGGTTTATTTTTTGTATTTTCTAGTATCTTACAATTACAGTGCAGTGATGCACCATTTGT
GTGATTAAACATAAATGAAGTCTAAATTGGATGAACCCCTGTATGGCCATTAATTCCTTGTGGTAAGGCATCTTACAGAGTGATATAAATGTGCTAAAAG
ACATTTGGAGGTGGCTCCTTTTCCCTTTTCTGTATTAATTCTTCAGACTTCTAAGAGACATATTTTGATCGGTATTGATTTGCTAACTAAAATGATGTTT
CATGTATTGCTTACTCACATACTTTGATATCCTTACTCTCTGTGAATTTCTATGCTGTCTCTAATGAATGGTTTTGAGCGAAATTGTCAATTAAAATATT
TATTAGTATATATTCTAGGACGAGTCAAAATGTTTGAAGTTTTTTTTTGCGAGGGAACTAATGGTCGTTAATATGGACATGATTGTCATCATTCTGTTGC
ACTTTCTGTACATCAGCTTGTGCTTGCATAGAATTCTGATAGATCTACTGCTCCATTGGCACCAATTCATACAGGGAAATGTCACTGGAGGATCAAGTTT
TGTGGATGAATCAATGCTTACTGGAGAATCCTTGCCGGTAGCGAAAGAAAAAGGATGCCCTGTATTTTCTGGAACTGTTAACTGGGTATGTACATGCACA
TAATAATTTCTGCCAGAAAGTGTGGTTTTTTTGCCCCGTTTTTTATCTTCACTCCCACTACATTGTGTTAATCAATTTTGATTTTATTACAACATTGATG
ATCTATGTATCGTGTATATTTCCCTCATAGTCAATGCAGAGGTTAATTGGGAATCGTAACTAACATTTCAATAAGCTCTTCACTCACAAATATACAAAGG
TGAACATGGTTCCATACGCACCCGCGTGAAGAGTAAATTCGAAAAAGTTAGGAAAATTTTAAAAATTCTAAAATTTTGGGGTATCAAACTTGGTCGACCA
TTCTGCTCACGTGTGAAGTTTCGTGAAGTCTCTCTCTCTCTCTCATGAAGTGCATATGCTCCTTTCAAACTAACCTAAATTAATTTACCAATTCATTCTT
TTGGTTTTTCTACAGGATGGACCTTTAAGGATCAAAGCCACAACCACTGGACCGTCGTCAACAATTGCTAAGATAATCCGCATGGTTGGTATACACTGCA
TAACTATTTTATTATTTTATACTAAAAGGGAATATGTTTGTAATTATATTCATACTGCCCTTGAACAGGTTGAAGATGCACAAGCACATGAAGCTCCTGT
TCAAAGGCTTGCGGATGCGATTGCAGGGCCATTTGTGTATACTGTTATGACGTTGTCTGCTGCAACCTTTTCTTTCTGGTATGCTCCGTTGCTCCTTCTC
TTTTCTTTCTCAGGGAAAAGCATACAAAAAACTGCTGCAGCTATATAAATATTGTTTTAAACTTTTTCTTTGTATATCCCAAGGTACTTATTGGGCACAC
ACCTATTTCCGGAGGTCCTTTTAAATGATATTTCTGGTCCTGATGGGGACTCGTTGCTTTTGAGCTTGAAGCTTGCTGTGGATGTACTAGTAAGTAACCG
TGCTATTGTTTTCCTAAAGCTCACCCTTCCAAATCATGGACCAATTTTACATGGCCAGACTACAGTAACTCACTGATTATTCTTCATATCTATTGTGGCT
CATTGCACATGCAAAACATCCTGAAATCTCGACGTTGTTGTCCTGTTTGGAGGTGGTTGACCATTGAGCAGCTGTTTCACGTAGCTTACACTTAAGAACT
GCCTCTTTTAATGCTTGTTTGCGATAATTTTCATAATTTCATCCTGCAGGTTGTTTCCTGTCCGTGTGCACTTGGATTAGCTACGCCTACAGCTATCTTA
ATAGGAACTTCCATGGGTAACTTGTCCAACTTTTTTTCTCAATGTTTGATGACACAATGAATCATACAATTTACACTGCATGAATGCAATTTAAGGTTCT
TTTGCATTGATGCCATTGACTAAACATTCCTCAATTCAGTACTTATTTGTAGCAACTCTTATCGTACTTTATGTCTTTTATGAGTTTACAACGCCTTGTG
ATTTTTTCTTTAATCTGAAAGCAGGCGCTAAAAGAGGGCTACTTATTAGAGGAGGTGATGTTTTGGAGCGTTTGGCTGGGATAGATGCAATTGTTCTGGA
TAAGGTATATGACATCATTTATCATCTTTCTTCGAGCAGAATTTCTGTATCTGTATTATAAGTAGTGTCTATATTGTGATTCTTAGACAGGGACACTTAC
GAAAGGAAAACCAGTTGTTACTTCTATTGCTTCTTTAGCATATGATGGGATGGAGATTCTTCGTCTTGCTGCTGCAGTGGAGAAAACAGCATTGCATCCT
ATTGCGAATGCTATAACGAAGGAGGCTGAACTGTGCAAACTGGATATTCCAACGACAAGTGGGCAGCTTACACAGCCTGGTTTTGGCTGTTTGGCTGAAG
TAGATGGGCGTTTGGTTGCAGTGGGTAATTTGGACTGGGTCCACAATCGTTTTGAAACCAAGGCATCGCCGACTGAACTGAGTGATCTTGGAAAGCGCCT
AGAGTTTGTGCCTTCTAGTGAAGCATCATCTTCGAATCAGTCAAAATCAATCGCTTATATTGGTCGTGAAGGAGAAGGAATAATAGGTGCTATTGCTATC
TCAGATGTTCTACGTGATGATGCAAAATCAACTGTGGACAGGTATTTACTGGAGGCATCTTTTGCATTGTAAATGTATTTTGCATGCGATATTAGTGCAA
ATATAACTCTCCTAACTGCCAGGAACATGTTCAGAAGTTATCATGTTGCCCCACTTGTCAAAATGTGCTAAACTTGAAAACCCATTTGATCTCTAATGTT
ATAAAATGGTTTCATCTCGCCAGAACCTCAAATGTTGCGGATGCTACTATTTTGTTGTCATGCAAGTGATGTGTCTCTTGCAGTTATATCCCTATAATTC
AAGCAGTGTGTAACAGTCATTCCTTTTCTGGTTAATCTACAGGCTAAAGCAGGAAGGAATCGCAACCTATATATTGTCAGGAGACAGGAAAGAGGCAGTG
GAAGGCATTGGGGAAACTGTTGGAATCAGGAGTGAAAACAGAAGGTCATCCCTCACCCCACAGGAAAAGGCAGGCATTATATCAACCTTGCAAGGGGAGG
GGCATAGAGTTGCCATGGTAATTTATTGTGGTTTTTTATATTTGATCTACTATCAACAAAAACACACCTAAGTTTTGTGCACAGCTTAAAAATTAGAGCT
TGACAAAATTCATCATTTGCATAGGTTGGCGATGGAATAAACGATGCACCCTCTTTGGCAGCTGCTGATGTTGGAATAGCTATGCGAACTCACTCGAAAG
AGAATGCCGCCTCTGACGCAGCTTCAGTAGTTCTACTAGGGAACCGACTTTCTCAGGTAGAATTCTTTGCACTCTGATTTCTACAAGACTAATTCAAGTT
GCATGATGCATTGATAGATGACGATCATCTCTCTGGCACAGGTTGTGGATGCCCTATCCCTGTCTAAAGCAACCATGGCGAAAGTTCACCAGAACTTGGC
CTGGGCGGTGGCATACAACATAGTGGCCATCCCCATCGCGGCTGGAGCGCTACTGCCTCAGTTTGATTTCGCCATGACACCCTCTCTTTCAGGTAATGTT
TATCTGGTGAAGACAGTTGCCATGGTTGTTTATGTCTCCTCAGTCACATTTGTATAAGTAATAACTTTGATAATGTAACATCTGGTGATGTGGGTGTGGT
GCAGGAGGACTGATGGCCCTGAGCTCCATCTTTGTCGTCAGCAATTCTTTGCTCCTGCAGTTGCATGGATCGTTTCAGAAGGCAGAAAAGACCCGGACCG
GATGACCTGAAGTCTAGACCAAAGTCCCAGATATTATAGGGTAGATACTATTATTTGCCGAGACACACGTTTGTACAGGATCATAGAGCGTGCCTCGACT
GAACTGCTACTAGTTTTCCACCACCGACCCGACACATACGGGTCGATTCTGCAACGGATGTTGTACAGCCCGACACATGTGTCCCTGATATGAAAACACT
GTTGGCAACACGTAACAAAAGATCATCCATGCATTGCCTCGTCACCTTCTCGCCCACCGCGAGGAACCAAAATGTCTGATTTTTTTTATTTAAGAAGAAA
AAATAACGAATCTCTCTAAAAAAACTTATGCTTTTTTAGAAGAAAATAAATAATGTATGCGTTTTTTAGCAATAACAGTAATGTACGCGTGAAAACAAAA
GAGATGTTTTTTTTTTGAGAAATGAAAACACAGAGATGTGTAGTTGCACTGTCAGGC
>Traes_5AL_C89EEBE50.2 
CACGTCCTCATGGCTATTGCAGCATTTGCTTCTGTGTTTATGGGGAACTCATTGGAGGGTGGCCTGCTTCTTGCCATGTTCAGCTTGGCTCATACCGGTA
CATATGTTGACAAATACTGAAACTCTGCCCATAGTAGCTCCTGTTTGTGTGCACACTGAAAACTTGTTTTATTTGCTGATTACAACCGAAGAATACTTTA
CGAGGAAGTCAATGGTTGATGTGAGAGAACTGAAGGAAAACCATCCAGAATTTGCACTGTTATTAGAAACGAGTGGAGACGAGTCAACACGGTTTTCTAA
TTTAAGTCATACCAAGGTTCCTGTGCAGGACCTTACAGTGGGTTCTCATATTTTGGTCAGAGCTGGTGAGATGTGTTGTTTGTCTATTTACAAAGTCCAC
TCCTTGTCCTTGTATCTCCAAGTTCTGTTTCATTGTATCATGTCTTCATGGTTGATAGTTATCTCAATGTTTCTATCTCTTGTTCTTCAAAAACAGAAAT
TAAGTTCTTCAAAAAAATGTTTCTATCTCTTTTCTGCTGGATTTTTAGTGTTTCTAGTAGCATCCTGGTACTCCCTCCCTTTCAAAGTAGATGGTGTTTT
AGCCTTACTTTTTCGTTCTAGGCATGATTCTTTCTTTTTTTACAATTACGGGGCAAATATTTAGCGATACTCTCTGTTATGTCCTCTGTTTAATGCATGC
TGAGTTACCATGAAGACATGCACTTTTATGAGGGTATATAGTTTCTTAAAACTCATTTCTTAATTTTCTTGACAAGAGCTCAAGGGTCTCATTAAATTGG
AACAGAGGGAGTGTACCCTAGTATCTTTTATCCTCATGTTGGTATTATTCTTCTGGCCCATATTGTTTGGATCTCTATCTCATTATGGTGCAGTATTCTT
GTATTCCTTTGGCTGTGCCTGTTGATGGAGAAGTTTACCAAGGTTCATCGACAGTCACAATCGAACACCTCACTGGTGAAACGAAGCCTCTTGAAAGGAC
GGTGGGGGATGCTATACCAGGTGGTGCTAGGAACCTGGAAGGAATGATGATAGTGCAGGTTGCCTTCTTTCTCTCTTCACTGAGGAGACTTTTTTTCTTT
TACGTTTTGTTCTCTAGTCCCAGGATAGCTCATTTTTCTTAGCCAGTTTATTTAATGATTTCAGTACGTTAATACTCCACAAACACTATTACAATACAGC
TGGTGGAACTCTTTAGTAGATTTTATTCGTTATTTTTTATCTGAGAAATAGCAATGGCTGCTTGGTATGACAAAACCAATAAAATCAATATTTCCCTATT
CAGGCACTTCTGTATGAGGTGTGAACTAAGATAGATTTGAGGGCTGGTGCTACATTATGGCCAGTCCCCACATCAGACTATGGGTGGTTTACTAGGGAAG
CATATTTCTGCATCTGGATTACAGACTATGCCTACCTTATGGATTGCAGCCCACCGAGGAAACCTGAGAAAATCCGGATCATCACAGCTGTGGGAAGCAC
CCCGGGAGGCGCTTTCTCTCTATGCATAGGCTCTGCGGTGGCTTCGTAAAAAGCCAAATCAAAAGACTGTGCGTTTGGTTTGGTGACTGGCTTTTTTTCA
ATGGAAAACCAATAGGATGCCCAAAGAAATAAAACCTCAAGCCATCTCATTGCTACCTATAAACCGTTCAAAAACTGAGAGCCACCTATGTATTTTGACT
TAGAAATCCCCATCAGCCATGTATTTCTTATGGAGCAATTGGCATGTTGTAGAGTTATCCTTCTGGACAATCTTCCACATCTATTTGTTGATTAGGCATA
GGTTTATTATTCTGCTAAGCACCTCACACATTATATTCATTAGATCTGCAATCACTGCAATTTATCTTGCAATATCTGAACTTACCTACCAGGTCCTTGC
CAGAAGACTATTATCCTGTATTATCCTGATCGAGTCCATGTCTTTATATATGCCGCCGTTCAACAGATTAAGCCCCATTGTGTACATAGGAGTGCTGCTC
AAGCACTAATTGTTAAGGATCAGTTTATCCCCTGAAGACAACAATTTACTCTTCCAAATGCATAACCTTTTTGTCAACTTGTTAATCAATCCTTCACTTG
GGAATGTTGATTCTTTTGTTTGACACTGAATCGCCCTTTTGCAGGTGACCAAGTCATGGGAGGATTCCACACTCAACAGAATTGTCCAGTTGACTGAAGA
GGGCATGATAAACAAGCCAAAGCTGCAAAGATGGCTAGACGAATTTGGAGAGCACTATAGCAGAGCTGTTGTTGTACTGTCTTTAATGGTTGCACTACTG
GGACCATTACTCTTTAAGTGGCCTTTTTTCGGTAACTCAGGTATTCCTCTAATGTCACAGTACATTACATGCTTCAGTAATTTGTGTTGGACTGCGTATT
TTTTCCTTTTGTATTTTGACTTGGTACTTCTCCAATAGTAAATGCTATGTCTTGGAAAACTGTAGCACTGATTGTTTGGCAATTTATACTGAACTGGTAC
ACTTGGCTCTAGCATTGAACTTTCTGTGTTCCAATTTTGTTTAGTTTGTAGGGGTTCAATTTACCGTGGATTGGGGCTTATGGTGGCTGCATCTCCATGT
GCATTGGCGGCTGCTCCCTTAGCATATGCCACTGCTATCAGTTCTCTTACAAGGAAGGTATTGTTTGAATCTTGAAGTCTTTCTTTATAATTGGTTACTT
TCTTCATTCAATGTAAGACACTGCCATTTCAGCTTCTAAATTTCATGAGAACATTTGGTTCTTAATCCAGATTGTTTTTGTCAGGCTAGTTTCGATCTAC
TTTTCTTTAATGGTATGTACTTGTATCGTATGCACAAGTGGTGATGGAGATCAGAGGATATTAATCTGAATCTTCTGTTGAAATGATTGGTGTTGCACCT
ATGAAGTGCCTACTAGTAGTTTGTCCTGAATGTCTTTTGATAATTTACTATGACCTTTTTTTAGATGAACTTCTTTCTTCAGAATTTTCCGGTATATTGG
TTTCATTCAAGCTCATTTCCGCTCCTTCTGTAGGGAATTTTGTTGAAAGGCGGGCATGTCTTAGATGCTCTTTCGGCTTCTCAGTCTATTGCATTTGACA
AGACAGGCACATTGACAACCGGGAAGCTTATGTGCAAAGCAATTGGGCCCATTCATGGACATTTGAATGTGAGAAATGGTCTTAACGTTTCTTCTTGCTG
TACTCCCAGCTGTGAAAGTGAAGCTCTAGCAGTTGCCGCAGCCATGGAGAAAGGATCAACCCATCCTATTGGGAGGTAAGAGAATGGATAACTTTCTTAA
ACATGTTTTTTTCATTTGCATACATTTTTATAAAGTAGAACTCTGCCACACTTGGGAATGCCAGGCATGACTTGAATCTAAGTTGTTATGACCCAATATA
ATGGCATGCTCTGGGCCAAGCATCGCATGTTTAGTATAGTGTTCTGCTGTTGTCTATTAGGACATTGTAAAAAATGATGTTGGATATTTATTGCTTTTTA
TTTTGTTTGGGATGATTTTTTTAGAACGTGTTTTTTCAAGATGATGAGACCAAAGTTAAACAGTATAATTTACAATTACTTTGAAAATCTACTCTTCTAT
CATGAATTCATGGTTACGTACATCCACCACTAGCACATGATTTGATTGAAAAAACATAAGAAGCTGCTGTGCACAGCACACAATGCTATTAAACGTGAAA
CCATGTCAGGATTGGTCGTGGTGCTATTTAGTTAGCTTGACTAAGTATATGACAACGTAAAACAGAAAACTTCCTGATGATATCAACTTAGGCTTGGCTT
ATCCCTGAAGCCTGAAAATTCCTATTCTGGAAAAATTAGGCATGGTTCTTGCTTGATTTTCCTCGTTGTAAGATGCTAGATCACTCAAGAATAGGATTTT
CTTTTGGGTTTCTGTATCAGCTGGCTTCCTGGCCCATTCTGGTTTCATGCAATGCTTATTTCTGTGTTTCTCATATGCACTAGGGCTGCCTTGCACTGAA
CCAGCATGATTCCTGGTTGGCTTGCATGACACTGAGCTTGTGCACCAAGGAGGCAAAAATAACACTTGTCTTCCATTTTAAATTTGATGTTAAATTGTCT
TTCCCCATCATTTTAGAGAACCGAGCGTCGCTCAGTTGGCTTGGGGTGCGAGTGCATGCTCAGCTGACTTGGGTTAGAGGCCTGGCTTTCGTGGGGAGTG
CTTATGGATGTTTCTAGTTAAAAATGCAACAGGTACTAGTGTGTCCTGGTCAAGTTTTCCTTCCCACAATTTTAAGCATAATTTTGAGGCTTTCAAGGTA
TAATTTTGTTCATCTTCATGGGTCAAGCATGGACATAAATCTTTGCTTCATGAATGCCTGAAAAAAACATAATACATCTAGACATGTGGGCCTTTGCAAT
AGACATCTGTGAAGTTAGAGTAAATTCTACTTTGTACCCCTAAGTGTCCAAAATTGACACAAAGCACCCCATTTCAAAATTTAACCACTTTGTATTTAGT
GCTACATTTTCCACTTTGTACATGATTTATCAAAATGTGCGGCATCTGACAGATGAGACCCTACTGATGTGGCATCTAAATATTTAATAATCATCCAGCT
CAGGCTAACGAGAGGGCCTATTTGTCAGATGAAAAATTTGATAAATTGGGTACAAAGTGGAAAAGGCAACACTAAACGGGGGTAGCAAATGGTCAGGTTT
TAAAAATATGTTACTTTCTATCAAATTTAGACACTTAGGGTTACAAAGGGGAATTTACTCATAGAGTTAATAAAATGCAATGTTTGCTCGAGATGCGGAT
GGGAACGACTCCAGCTGGATGAGGTGGATGGATTGTTCAAGTTGCGGCACGCTGAAGATGGATCGAGAGGAGCTTGACAAGAATGATGAATCGAGAACGA
GGTTGACTGAAAAACAAATTGACTGTGAGGAGAGAAAGCAACTTAAACCCTAAAACATTGCTCTCATACCATGTGAGGAACTTGACTTATATGTTCCAGG
GGCTCAAGGCCAATATATACAGTGCATGTACATGTGTTGTATAAGGATACCAAAAGCAGCTATAATACATATCTAACAGAATATATCACAGGCAATTGAC
ACACTGAGTTTATGATTCATAGGGCAGTGTTACATCACTCTGTTGGGAAGGACAAGGACCTTCCAAAAGTTGTTCTACAAAGCTTCGAGTCCTTACCTGG
TAGAGGAGTTTTTGCTACTTTAAGCATCACAAAGGTAATGTGTACATCCGCAATATATTTCGACCAGCAAAGTCATCTTGAATCATTAGATATATCAAGC
AAAGATTTTATGTTGTTCTATGGAATTTCGTATATTTGATTTCAACAATGAACAAGAATTCATTTCTGTACAGAAATAACTTTTTAATAAAATGGAAGTA
GGAAACTCTCCTACTGTTCTGGAGTACAAAAAAATACAATGAACAGCGAGGTTTTTTTTAAAATATCCTTACATGTTTATTCCATCTCAATTATTTGAGA
AACGGAAGGAAAACAATTGTATAATATGTCTTCTTTGGTCGAAAGTTAATTTTGACAATATTAAGAGATTAAGAAAGAAGCCGATATAGCACACCTATCT
CCATGCTCTTTGAAGCTGACTGTTTTCATTGAATGGTGTATTGAAGACTAGCAGTTGTTTTGTTTGATCAGTTTTGAGTATTGGGAAGAGTTGTACCTTT
AATTCCTAGCTTGGTCTCTCATATACCTGTGTTACAGGCATCAAACAATGAAAACAAACTCTCTACGGCTGCTATCGGTTCTGTGGAATATATTTCTTCG
CTATACAGATCAAATGGTGAATGTGAGCAGGTACAAGAGGCAATAAAAAGTTCTGCATATGGTCCTGAATTTGTCCAAGCTGCTCTATTAATGGATAAAA
AGGTGAGGTAAATTAGAGCAAAACCTTCTCATTTGACAGCACGCTTCTCCCCGTTTATTTTGATATCTTTTTTATGTTGTTGTGCAGATATTTCTGTTCA
TGTTTGATGGAAGCATTCATGTATAACTAGGGAAATCATAAATAAATTTTGTCTTTATCGTTAATCTAAGGTGGATTGGAGTCCAGGCTTTCAAATGCTG
ATAAGTTGTCCTAGTTAAAAATGGATTATATTGCAGACTTCCACATGCTCATAAGTTTTGTTACTTCAGTAATAATTTGTGATGTGTGAATGCTCTTATG
CTTGTCGCTTGCTGGTTTGCTGACATTTAGGCTGCATCTTCAGTTGATATTATATTAACTAATAGAGCAAAGTGAAAACTAAAACATTAATCAGATCAAG
TTTGAAATATACAAAAGCACTGCTAGTTTGTAGTGGTGTACACAAGTTTGAGTATATTGTTAGTGCATGCAGTAGGAAACTTAAGACATACAGTGCTATG
TTCAGGCATGCTTTCAAGGTACATTTCATGGAAAATGTAGCTGAAATTAAATCAGCTAATTCCGTTGTATACTGTGTGGAGATGGGATTTTTTTAGTTAA
TGTAAGATAAATTGGGATTACTTATCTGGCCATTTAGTTCCGTTGACCTTTCGTGGCCTCAGCAATTAAATCACTCATGTCCCATCTATTTATAGCACAA
TTCAGGTTGGACATTTGAACCACAAAAGCTGCCCAGATGGCCAAATATTTGGTCCATCTGCTATGGATAGCCTGTCTGTTTTGTGCCCCTCCATTCACAA
TTATAAGATGTTTTGGATATTTCAATATAGACCACATACAGACTGAAATGAGTGAACAAACACACTAAATTGTGTCTATATACATCTGATTCAAATAAAA
GTTAGAACATCTTATATTTGTGAACGGAGGGGGTACCTTCTTTAGGTCTTTGGCCCTGATAAATTTTTAATCTTAATGTGACTGCATTTGGCCTGACTTG
GAAAACAGAGTCCGGACCTATGCTTGCAGTCTCAACAGCAGTCTTGCTTTATTTGGTCTGGCCAAAGGCCAAACCAATGGCAAGAAGCTCCACTTGACCA
CATAGTACCATCTTTCTGCCAGTTTCTTCTGGTAACATACATTCAAATGTGTCATTACCATATAAAATGTAGGTTATGTAAGAACTGCCCTCCAACGCAT
TATTTATTCGCTGATTGATTTTTTTCCAGATGACCCTTTTCCACTTCGAGGATGAACCCCGTCCTGGTGCCCGTGAAGTTATATCCGCCTTAAGAGAGAA
AGCAAAACTTCGCATCATGATGCTCACTGGAGATCATGAATCAAGTGCTCTGAGAGTTGCTAAAGCTGTTTGTATTGATGAAGTGCACTGCTGTTTGAAG
CCAGAGGACAAACTGAGTAAAGTAAAAGCAGTTTCAAGGGGAGGTAGTTCATATCTTCTTTTCTATTTTATTGTGAACCGAAGCTCAGTATCCCATTACT
ACCAGATTTCAGTTCTGCGATTATATCGGATTCTTTTAGTTTTCTCATATGTTATTTAATTATCAATATATATGTCCATAATTTAATCACAGTTGTTGCT
TTCTACATATTTTTGCCATCGTGCTGGCTCTCCATGATTCAATCCAATAATTCTAACTGTTGTCTTCCAACTTCAGATTACTATTGTGATGTTAGGTAAA
ACCTACCAGCTACGACCTCAGCATCTTTTGCCCTTAACAGAGCAATTGTTGTGTATAACTTAACTGTTGTATCTTTGAAACATTGTGCACTTCTTCAACT
ATGCATCCTTAGAGCTTCTCTTCTGCCAGCCAATATGATTAGTAAGCGGTGTGTGGGATTCACTTTGCTCCTTTGTTTGAGAGGGAAGTTACATTTCTTC
TGTATTTGTTTCCAGGTGGGAGTTTAATAATGGTCGGCGATGGTATAAATGATGCGCCAGCTCTTGCAGCTACAACTGTTGGCGTCGTTCTAGCTCAACG
TGCCAGTGCAACAGCAGTAGCTGCTGCAGATGTTCTGTTATTGCAGGATAATATCTGCGGGGTGCCATTTTGTATTGCTAAAGCTCATCAAACAACTTCA
CTGGTATTTTCACTTATGGGCATCACAGCAAAACACATTAACTTGAGATATAATGTTACTGGTTCTTACACTTTTGGTTCATCCTTACAGGTCACGCAAA
GTGTAGGGCTTGCCCTAACTTGTATCCTTCTTGCTGCGCTTTCTTCTGTCTTGGGATTTCTTCCTCTTTGGTTGACGGTGAGTTTGTTCCTCCATGCAGT
ATGCTGCCTGGCTAATACACCTGTGGTTCAATGAATTTTGACGACTGATTGATCTAGTGACCATATCCTAACACTTGTAGAGGATGAATCAAAATTGTAG
AGCTAAAAGTTGAAGAAATTTATATTGACAGTCAAACGCTACAAAAAAATAAATTTGGACGATCATCGATAATGTTGTTATGCTGTGAAGAAAATCAGTA
AAGCTAGACTGGGCCGTAGGTTTAATTTGTGTCGTTGTTGGAAACTTTGGTAGTTCCATTTGAAATAACCCAATGCTACCACCGGATATGTGATCTATGC
CTGAGCAAAAAAATAAAATAAAAATGCAGGTGCTTGTTCATGAAGGAGGAACCCTTCTTGTCTGCTTGAACTCGATACGAGCCCTCAATGCCCCTACATG
GTCTCTGGCAGATGAGATCCGACAACTTGTTGATGGCCTGAGGAAGTATATCTCGGCAAAGTTGAACAACTGCTCAAATTATGCAGCTAATACTGCCCGT
TGTAGATTTGTATAGTGACAAATATCTACATGAACCGTTGGAATTTAGGTGGAGGGGTTATGGACCTAATATTTGTAGGTTGTACTCAGCTCACCACCAT
GTAAGTAAATAAACAATGCTGATCATCCTGTAACTAAACATCTGATCAGGCTTGTTCGATCCTTCGTAAATATTTTACTCCTGGTGTTTTTAGGGGTATT
TACTCCTGGAGTTAATACTGTGCTTGGTCA

>Traes_5BL_D6C3DC326.1

GCCAAATTCCAAGACTTGTTGCTGCCAGTGGCCGCCGTCGCTTTCACTGACGACAGGGTTGCTTGCAGCTCAACCTCTGCTCCTCTTCCAAACCATCGAT
CTCTGGCTCTGTCGTTGACTTATTTGCAATCTCTCCTTTGGCTTTGTTTCTTGCTGTTCATCCGCCTGCGTCTCTGTCTGGATCATCGATGATGGGCGGC
GGCGAGTCGTACGCGGCGCTCGAGGAGAGCCTTCTGCCAGAGCAAGCGGCGGCGAGGAGGCAGTGGGAGAAGACGTACCTGGACGTGCTGGGCGTGTGCT
GCTCCGCGGAGGTCGCGCTGGTCGAGCGGCTGCTGGCGCCGCTCGACGGCGTGAGGGCGGTGTCCGTCGTCGTCCCCTCCCGCACCGTCGTCGTCGAGCA
CGACCCCGCCGCCGTCTCGCAGTCCCGTATCGGTACTAACCAATAAATCCATCCCCTCTCCTGATCTTTACTTGCTCTGATCTGAGCCCAGAATCTCCAT
GAAAGAAAGCTTAATTACAAGTCGATCACAACGTGTTTGTTGCCTTGTCCGGACTCCGGAACGCATCAGTGAAGGTCCTCAACGGGGCGGGCCTGGAAGC
CTCGGTGCGAGCCTACGGCAGCAGCGGGGTCATCGGCCGATGGCCCAGCCCGTACATCGTCGCCTGCGGCGTCCTCCTCCTCGCGTCCTCCTTCAGGTGG
CTCCTGCCTCCCCTGCAGTGGCTGGCCCTGGCGGCGGCCTGCGCCGGCGCTCCTCCGATGCTTCTCCGTGGCATCGCCGCCGCCAGCAGGCTGACGCTGG
ACATCAACATCCTCATGCTTATCGCCGTTGCCGGTGCCGTCGCCCTCAAGGACTACACGGAGGCAGGCGTCATCGTCTTCCTCTTCACCACTGCGGAGTG
GCTCGAGACCCTGGCCTGCACCAAGGTTACCTACAACAATTACAGTATGAATCCTCAGTTACTTTCCATGATCGATGGTATCAATATGAATTTTCCTAAC
ACAAAGTGTGATGTGTCAGGCCAGCGCCGGGATGTCGTCGTTGATGAGCATGATCCCGCCGAAGGCAGTCCTCGCCGAGACGGGCGAGGTCGTCAACGTG
CGCGACATCGGTGTGGGCGCCGTCATCGCGGTCAGAGCAGGGGAGATGGTGCCGGTGGACGGCATGGTGGTCGACGGGCAGAGTGAGGTCGACGAGAGGA
GCCTCACCGGCGAGTCGTACCCGGTGCCCAAGCAGCCGCACTCCGAGGTCTGGGCCGGCACGCTCAACTTGGACGGTACAAAAACTGGCCGGCTTGTTTC
TTCTCCTTCTTGAAGGCAGCGACGTTCTTGCGGTGATCTGAGCTACTGTCATGCAGGTTACATCGCCGTGAGGACAATGGCTCTCGCCGAGAACTCCACG
GTGGCCAAGATGGAGAGGCTGGTGGAGGAGGCCCAGCAGAGCAAGTCCAGGACGCAGCGGCTGATCGACTCCTGCGCCAAGTACTACACGCCGGCCGTGG
TGGTTCTCGGAGCAGGGGTGGCGCTGCTGCCGCCGCTGCTGGGGGCGCGCGACGCGGAGCGGTGGTTCCGGCTGGCGCTGGTGCTGCTGGTGAGCGCGTG
CCCGTGCGCTCTGGTGCTGTCGACGCCGGTCGCGACGTTCTGCGCGCTGCTGACGGCGGCGAGGATGGGGGTCCTCGTCAAGGGAGGGGACGTCCTCGAG
TCGCTTGGCGAGATCAAGGCCGTGGCGTTCGACAAGACCGGCACCATCACCAGAGGGGAGTTCACCGTCGACATGTTCGACGTGGTTGGACACAAGGTTC
AGATGAGCCATCTTCTTTACTGGTATGTGTACGTCCTCTGGGCCGGCATTGAAATTTCACTGATGAAAATATCCAGTGCTGAAATGAGAGCTTCTTCTCG
CAGGATCTCAAGCATCGAGAGCAAATCTAGCCACCCAATGGCGGCTGCGCTCGTGGAGCACGCGCAGTCGAAATCCATCGAGCCGAAACCGGAATGCGTC
GCCGAGTTCCGCGTCCTTCCCGGCGAGGGCATATATGGAGAGATCGACGGGATGCGCATCTACGTCGGGAACAAGAGGGTCTTGGCGAGGGGATCATCCT
GTCAGACAGGTGAGCTGAGAGCAGAGCAAACATACATTTGGTACGTGCTTGACCGATGAAGTTTTGAGAAAGAAAACTTTCTTGCTTGCAGTTCCAGAAA
GAATGAACGGTCTGAAAGGCGTCTCCATGGGCTACGTGATCTGCGACGGGGACCTCGTCGGAGTGTTTTCCCTCTCAGACGACTGCCGGACCGGCGCGGC
CGAGGCGATTCGAGAGCTGGCGTCCATGGGCATCAGCTCAGTACTGCTCACGGGGGACATCGCGGAGGCGGCCATGCACGCGCAGGAGCAGCTGGGCGGC
GCCTTGTTGGAGGAGGTCCACTCGGAGCTCTTCCCGGAGGACAAGGTCCGGCTGGTGGGCGCGCTGAAGGCGAGGGCTGGGCCGACGATGATGGTCGGCG
ACGGCATGAACGACGCCCCGGCGCTGGCAACGGCGGACGTGGGCGTCTCCATGGGCATCTCCGGCTCGGCCGCGGCCATGGAGACCAGCCACGCGACGCT
CATGTCCAGCGACATCCTCAGGGTCCCGGAGGCCGTGAGGCTCGGCAGGCGCGCGCGCCGGACCATCGCCGTCAACATGGCGTCCTCGGTCGCCGCCAAG
GCCGCCGTCCTCGCGCTCGCGGTCGCCTGGCGCCCGGTGCTGTGGGCGGCGGTCCTCGCCGACGTGGGGACGTGCCTGCTCGTCGTGCTCAACAGCATGC
TGCTGCTGGGGGAGCGGCGCGGACGCCGCGGGAAGGAGGACGCGTGCCGCGCCACGGCCAGGTCGCTGGAGATGAGAAGGTCTCAGCTCGCCGCTGTCTC
ATCGGATGCCGCTGCCACTAAAAGCGTCGGAAAGACGGGCGGCGACGCATCGAAAGGCTGCCATTGCTGCCACAAGCCAAGCAGGTCCCCTGAGCACTCG
GTTGCCATCGACGTACGGGCCGACGAGCAGCGTGAAGGGCCGACGGCCGCGACGTGTGCGCCGGCAAAAAAGGTCGAAGTCACCGGATCTGTCAACGCTT
CCGTGATGCCTGCTTCATCGAGCTGCGTGTCGGCAGGATGCTGCTCCCCGTGAAACAGGTAGCAAGGGAAGCTTGCAAGAAAATGGCTCCGTGGTGAATA
TCACAATAGTTACAGGTAAGTTGACTGAATTTGTAACTTGGGTAAGTTAACTTTATGGAAAGAGAAATGTATAAGGAAGAAAAAAGAAGAATGGCCGTTC
GATCTTAATTTTTTTTTTTGCAAGGTCCATTGGATCTTAATCTAATGGTTAAGAACATCGACTTACCCATTAAATTTTGGGTATGTCTAGGTTTCAGTCG
ACTCAGTCAAGTGATATAACATGTATAATAAAGAAAAAAG

>Traes_5BL_F83C809F0.1
CTGGCTCGCCTCCTTCTCCATGTCCCTCCAAGCGGCCGCCGCCAGCGTCAAGGACTAGTTGCGCCACCAGAAGATGCGACCCGACCCCGGCTGCCCGGCG
GCGCCCCCCCGCCGAGGATCGCTGACAGGATGAAAAGCCCCCAGATGATGCGCAGAAGGTACTGAACGCCCTGCCCCTTGAGCGCGCGCCTCCACCGCCG
CGTCGGCGTGGTCTCCAGGTAGGGTACTTCCACACAGCGCGCTTCGGCTTCTCGGAGTCGGAGCTCCGGCAGGTCGCCGTCGACCTAGCCTGCCCTGTGC
TGCCGCTTACGGTCACACCCATTTCACAAAGGAATCCATGCCAGCCACGTTTCACCATTGAATAGGAAATTGTGCTATGCTTGCGTTGCTCCCTCGCACA
CTGAAGAAATCGAAGAATTCGTTGATTTGGGATTGCTTGCCAATGTACTACTTCGGTGACACATTTTTCCTGCTTATTTTGCAGGTTTCTGCAGCGCTTG
ATGCTCTTGTCGACATTGCCGATGGAAGAATAGATATCCACGTCCTCATGGCTCTTGCAGCATTTGCTTCTGTGTTTATGAGGAACTCATTGGAGGGTGG
CCTGCTTCTTGCAATGTTCAGCTTAGCTTATATCGGTACATATGTTGACAAATACTGAAACTCTGCCCATAGTAGCTCTTGTTTGTGTGCGCACTGAAAA
CTTGTTTTATTTGCTTATTATAGCCGAAGAATACTTTACGAGGAAGTCAATGGTTGATGTGAGAGAACTGAAGGAAAACCATCCAGAATTTGCACTTTTA
TTAGAAACGAGTGGAGATAAGTCAACACGGTTTTCTAATTTAAGTCATACCAAGGTTCCTGTGCAGGACCTTACAGTGGGTTCTCATATTTTGGTCAGAG
CTGGTGAGGTGTGTTCTTTGTTTATATACAAAGTCCACTCCTTGTATCTCCAAGTTTTGTTTCATTGCATCATGTCTTCATGGTTGATAGCTATCTTGAT
GTTTCTATCTCTTTCTGTTGGATATTCTGTTAGTGTTTCTAGCAGTAAAGTGGCACTCCCTCCCTTCCAAAGTAGATGGCCTTGCTTTTTTGTTCTAGAG
TACATGTATTTTATAGTTTTGGGGCAAATATTTAGTGATACTCTCTATTATGTCCTTCGTTTAATGCATGCTGCAGTTAGGCTAGTATAGTCTCTTAAAC
ACATTTCTTAATTTTCTTGCCAAGAGCTCAGGCGCCATTAAATTGGAATAGAGGGAGTATATCCTAGTGTCTTCTTTTCTCATGTTGGTGTTATTCTTCT
AGCCCATATTGTTTGGATCTCTATCTCATCATGGTGCAGTTTTCTTGTATTCCTTAGGCTGTGCCTATTGATGGAGAAGTTTACCAAGGTTCATCGACAG
TCACAATCGAACACCTCACTGGTGAAACGAAGCCTCTTGAAAGGACGGTGGGGGACGCTATACCAGGTGGTGCTAGGAACCTGGAAGGAATGATGATAGT
ACAGGTTGACTTATTTCTCTCTTCACTGAAGAGACTTTTTTTCTTTTACATTTTGTTCTCTAGTCCCAGGATAGCTCATTTTCCTTAGCTAGTTTATTTA
ATGATTTCAGTACGTTAATACTCCACAAACACTACTACAATACAGCTGGTGGAACTCTTTAGTAGATTTTATTTGATATTTTTTATCTGAGAAATAGCAA
TGGCTGCTTGGTATGACAAAACCAATAAAATCAGTATTTCCCTATTCATGGTTGCTACATTATAGCCAGTCCAGATCAGACTATGGCTGGCTTACTCGGG
AAGCATCTTTCTGCACCTGGATTACAGACTATGCCTACCTCATGGATTGCATCCCACCGAGCAAACCTGAGAAAATCCGGATCATCACAGCTGCGGGAAG
CACCCTGGGAGGCGCTTTCTCTATATGCATAGGCTCTGCAGTGGCTTCGTAAAAAGCCAAATCAAAAGCCTGTGCGTTTGGTTTGGTGGCTGGCTTTTTT
TCAATGGAAAACCAATAGGAAGCCCAAAGAAATAAAACCTTAAGCCATCTCATTGCTACCTATAAACCGTTCAAAAACTGAGATCCACCCATGTATTTTG
ACTTAGAAATCCCCATCAGCCATGTATTTCTTATGGAGCAATTGGCATAGCGTAGAGTTATCCTTGTGGACAATCTTCCACATACATTTGTTGATTAGGC
GTAGGTTTATTATTCTGGTAAGCACCTCAGACATTATATTCATTAAATCTGCAATCGCTGCAATTTATCTTGCGACATCTAAACTTACCTAGCAGGTCAT
TGCCAGAAGACTATTATCCTGTATTATATATGCCGCCGTTCAACAGATTAAGCCCCATTATGTACATAGGAATGCTGCTCAAGCACTAATTGTTAAGGAT
CAGTTTATCCCCTGAAGACAACAATTTACTCTTCCAAATGCATAACCTTTTTGTTAACTTGTTAATCAATCCTTCACTTGGGAATGTTGATGCTTTTGTT
TGACATGGAATCGCCCTCTTGCAGGTGACCAAATCATGGGAGGATTCAACACTCAACAGAATTGTGCAGTTGACTGAAGAGGGCAAGATAAACAAGCCAA
AGCTGCAAAGATGGCTTGACGAATTTGGAGAGCACTATAGCAGAGCTGTTGTTGTACTGTCTTTAATGGTTGCACTACTGGGACCATTACTCTTTAAGTG
GCCTTTTTTTGGTAACTCAGGTATTCCTCTAATGTTACAGTACATTACATGCTTCAGTAATTTGTGTTGGACTGCGTATTTTTTTCTTTTGTATTTTGAC
TTGGCACTTCTCCAATAGTTAATGCTATGTCTTGGAAAACTGTATTTTTTGGCAATTTATACTGAACTGGTACAATTGGCTCTAGCATTGAACTTTCTGT
GTTCCAATTTTGTTTAGTTTGTAGGGGTTCAATTTACCGTGGGTTGGGGCTTATGGTGGCTGCATCTCCATGTGCATTGGCGGCTGCTCCCTTAGCATAT
GCCACTGCTATCAGTTCTCGTACAAGGAAGGTATTGCTTGAATCTTGAAGTCTTTCTTTATAATTGGCTACTTTTTTCATTCAATGTAAGACACTGCCAT
TTCAGCTTCTAAATTTCATGAGAGCATTTGGTGCTTAATCCAGATTGTTTTTGTCAGGCTAGTTTCGATCTACTTTTCTTTAATGGTACGTACTTGTATC
GTATGCACAAGTGGTGGTAGAGATCAGAGGATATTAATCTGAATCTTCTGTTGAAATTATTGGTGTTGCACCTATGAAGTGCCTATTAGTAGTTTGTCCT
GAATGTCTTTCGATAATTTACTATGACCTTTTTGTTAGATGAACTTCTTTCTTCAGAATTTTCCGGTATATTGGTTTCATTCAAGCTCATTTTTACTCCT
TCTGTAGGGAATTTTGTTGAAAGGCGGGCATGTATTAGATGCTCTTTCGGCTTGTCAGTCTATTGCATTTGACAAGACAGGCACATTAACAACCGGGAAG
CTTATGTGCAAAGCAATTGAGCCCATTCATGGACATTTGAATGTGAGAAATAGTCTTAACGTTTCTTCTTGCTGTACTCCGAGCTGTGAAAGTGAAGCTC
TAGCAGTTGCCGCAGCCATGGAGAAAGGAACAACCCATCCTATTGGGAGGTAAGAGAATGGATAACTTTCTTAAACATGTTTGTTTTGTTCATTTGCATA
CATTTTTCTAAAGTAGAACTCTGCCACACTTGGGAATGGCATGAGTTGAATCTAAGTTGTTACGGCCCAATATAATGGCATGCTCTAGGCCAAGCATGTC
ATGTTTAGTATAGTGTTCTGCTGTTGTCTATTAGGACATCGTAAAAAATGATGTTTGATATTTTTTGCTTTTTATTATGTTTGGGATGATTTTTTTAGAA
CATGTTTTGTTCAAGATGATGACACCAAAGTTAAACAGTATAGTTTGCAATTACTTTGAAAATCTACTCTTCTATCATGAATTCATGGGTACGTACATCC
ACCACTTGCACATGATTTGAAAAAACATAAGCTGCTGTGCATAGCACACAATGCTATTAAACGTGAAACCATGTCAGGATGGGTCTTCGTGCTATTTAGT
CAGCTTGACTAAGCCTTGACTAAGTATATGACAGTGTAAAACAGAAAACTTACTGATGATATCAACTTAGGCTTGGCTTATCCCTGAAGCCTGAAAACTC
CTATTCTGGAAAAATTAGGCATGGATCTTGCTTGATTTTCCTCGTTGTAAGATGCTAAATCACTCAAGAATAGGATTTTATTTTGGGTTTCTGTATCAGC
TGGCTTCCTGGCCCATTCTGGTTTCATGCAATGCTTATTTCTGTGTTTCTCATATGCACTAGGGCTGCCTTGCACTGAACCAGCATGATTCCTGGCAGGC
TTGCATTACACTGAGCTTGTGCACCGAGGAGGCAAAAATAACACTTTTCTTCCATTTTAAATTGTCTTTTCCCACCATTTTAGAGAACCGAGTGTCGCTC
AGTTGGCTTGAGGCGCGAGTGCATGCTCAGCTGACTTGGGTTCGAGGCCTGGCTTTCGTGGGGAGTGCTTATGGATGTTTCTAATTAAAAATGCAACATG
TACTAGTGTGTCTTGGTCAAGTTTTCCTTCCCACAATTTTTAGCATAATGTTGAGGCTTTCAAGGTGTAATTTCGTTCTTCATCTTCACGGGTCAAGCAT
GGACATAAATCTTTGCTTCAGGAATGCCTGAAAAAACACATAATACATCTATGACATGGGCCTTTGCAATAGACATCTGTGAAGTTAGATTAAATTCTAC
TTTGTACTCCTAAGTGTCCAAAATTGACACAAAGCAACCCATTTCAAAAATTGACCACTTTGTATTTAGTGCTGCATTTTCCACTTTGTACATGATTTAT
CAAAAATGTGCGGAATCTGACAGATGAGGCACTACTGATGTGGCATCTAAATATTTAATAATCATCCAGCTCAGGCTAACGAGAGGGCCTATTTGCCAGA
TGAGAAATTTGATAAATTGGGTACAAAGTGGAAAAGGCAACACTAAACGGGGGTACCAAATGGTCAGGTTTTAATATGTTACTTTCTGTCAAATTTAGAC
ACTAAGGGTTACAAAGGGGAATTTACTCATAAAGTTAATAACATACAATGTTTGCTCGAGATGCGGATGGGAATGACTCTGGCTGGGTGAGGTGGATGGA
TTGTTCAAGTTGTGGCACGCTGAAGATGGATCGAGAGGAGCTTGACAGGAATGATGAATCGAGAACGAGGTCGACTGAAAAACAAATTGGTTGTGCAGAG
AGAAAGCAACTTAAACTCTAAAACCTATGCTCTCATACCATGCGATGAACTTGACTTGTATATTCCAGGGGCTCAAGGCCAATATATACAGTACATGTTC
ATGTGTTGTATAAGGATACCAAAAGCAGCTATAATACATATCTAACATAATATATCGCAGGCAGTTGACACACTGAGTTTATGATCCATAGGGCAGTGTT
ACATCACTCTGTTGGGAAGGACAAGGACCTCCCAAAAGTTCTTCTACAAAGCTTCGAGTCCTTACCTGGTAGAGGAGTTTTTGCTACTTTAAGCATCACA
AAGGTAATGTGTACATCCGCAATATATTTCAACCAGCAAAGTCATCTTGAATCATTAGATATATCAAGCAAAGATTTTCTGTTGTTCTACGGGATTTTGT
ATATTTGATTTCAACAATGAAAAGAAATTCATTTCTGTACAGAAATAACTTTTTAATAAAATGGAAGTAGGAAACTCTCCTACTGTTCTGAGTAAAGAAA
ACAATGAACAGCGAGGGTTGGTTTTTATATCCTTACGTGTTTATTCCATCTCAATTATTCGAGAAACGGAAGGAAAACAATTGTAAAATATGTTTTCTTT
GCTCGAAAGTTAATTTTGACAATATTAAGAGATTAAAAAAGAAGCCTATATAGTACACCTATCTTCATGCTCTTTGAAGCTGACTGTTTTCATTGAATGA
TGCATTGAAGACTAGCAGTTGTTTTGTTTAATCAGTTTTGAGTATTGGGAAGAGTTGGACCTTTAATTTCTAGCTTGGTCTCTCATATACCTGTGTTAGA
GGCATCAAACAATGAAAACAAACTCTCTACGGCCGCTATCGGTTCTGTGGAATATATTTCTTCGCTATACAGATCAAATGGTGAATGTGAGCAGGTACAA
GAGGCAATAAAAAGTTCTGCATATGGTCCTGAATTTGTCCAAGCTGCTCTATTAATGGATAAAAAGGTGAGCTAAATTAGAGTAAAACCTTCTCATTTCA
CAGCATGCTTCTCCCTGTTTATTTCGATGTCCTTTTTATGTTGTTGCGCAGATATTTATCTTCATGTTTGATGGAAGCATTCATGTATAACTAGGGAAAT
TATAAATAAATTATGTCTTTATCGTTAGTCTAAGGTGGATTGGAGTCCAGGCTGTCAAATGCTGATCAGTTGTCTTAATTAAAAATGGATTATATTGCAG
ACTTCCACATGCTCATAAGTTTTGTTACTTCAGTAATAATTTGTGACGTGTGAATGCTCTTATGCTTGTTGCTTGCTGGTTTGCTAACATTTAGGCTGCA
TCTTCAGTTGATATTATATTAACTAATAGAGTAAAGTGAAAACTAAAACATAAATCAGATCAAGTTTGAAATATACAAAAGCACTGTTAGTCTGTGTAGT
GGTGTACACAAGTTTGAGTATATTGTTAGTGCATGGGGTAGGAAACCTAAGACATACAGTGCTATGTACAGGCATGCTTTCAAGGTACATTTCATGGAAA
ATGTAGCTGAAATTAAATCAGCTAATTTCGTTGTATACCGTGTGGAGATGGGATTTTTTTTAATGTAAGATAAATTGGGATTACCTATCTGGCCATTTAG
TTTCGTTGACCTTTCGTGGCCTCAGCAATTAAATCACTCATGTCCCATCTATTTATAGCACAATTCAGGTTGGACATTTGAACCACAAAAGCTGTCCAGA
TGGCCAAACATTTGGTCCATCTGCTATGGATAGCCTGTCTATTTTGTACCCCTCCGTTCACAATTATAAGATGTTTTGGATATTTCAATATAGACCACAT
ACGGACTGAAATGAGTGAACAAACACACTAAAATGTGTCTATATACATCTGATTCAAATAAAAGTTAAAACATCTTATATTTGTGAACGAGGGGGTACCT
TCTTTAGGTCTTTGGCCCTGATAAAATTTTAATCCTAATGTGACTGCATTCGGCCTGACTTGGAAAATAGAGTCCGGACGTATGCTTGCAGTCTCAACAG
CAGTCTTGCTTTATTTGGTCTGGCCAAAGGCCAAACCAATGGCAAGAAGCTCCACTTGACCACTTAGTATCATATTTCTGCCAGTTTCTTCTGTCAACAT
TCATTCAAATGTGTCATTACCATATAAAATGTACGTTATGTAAGAACTACCCTCCAACGCATTATTTATTCGCTGATTGATTTTTTTCCAGATGACCCTT
TTCCACTTCGAGGATGAACCCCGTCCTGGTGCCTGTGAAGTTATATCCACCTTACGAGAGAAAGCAAAACTTCGCATCATGATGCTCACTGGAGATCATG
AATCAAGTGCTCTGAGAGTTGCTAAAGCCGTTTGTATTGATGAAGTGCACTGCTGTTTGAAGCCAGAGGACAAACTGAATAAAGTAAAAGCAGTTTCAAG
GCGAGGTAGTTCATATCTTCTTTTCTATTTTATTGTGAACCGAAACTCAGTATCCTGTTACTACCAGATTTCAGTTCTGCGATTGTATCGGATTCTTTTA
GTTTTCTCATATGTTATTTAATTTTCAATATATCTGTCCATAATTAATCACAGTTGTTGCTTTCTACATATTTTTGCCATCGTGCTAGCTCTCCATGATT
CAATCCAATAATTCTAACTGTTGTCTTCCAACTTCAGATTACTATTGTGATGTTAGGAAAACCTACCAGCTACGACCTCAGCATCTTTTGCCCATAACAA
AACATTTGTTGTGTATAACTGAATTGTTGTATCTTTGAAACATTGTGCACTTCTCAACTATGCATCGTAGAGGTTCTGTTCTGCCAGCCAATATGATTAG
TAAGCAACACGTGGGATTCAGAGAGGGAAGGTACATTTCCTCGTTATTATTTCCTCTGTATTTGTTTCCAGGTGGGAGTTTAATAATGGTCGGCGATGGT
ATAAATGACGCGCTCTTGCAGCTGCAACTGTTGGCGTCGTTCTAGCTCAACGTGCCAGTGCAACAGCAGTAGCTGCTGCAGATGTTCTGTTGTTGCAGGA
TAATATCTGCGGGGTGCCATTTTGTATTGCTAAAGCTCGTCAAACAACTTCACTGGTATTGTCACTTATGGGTATCACTGCAAAACACATTTTGTTGGGA
TATAACGTTTTTGGTTCTTACACTTTAGGTTCATCCTTGCAGGTCAAGCAAAGTGTAGGGCTTGCCCTAACTTGTGTCCTTCTTGCTGCGCTTTCTTCTG
TCTTGGGATTTCTTCCTCTTTGGTTGACGGTGAGTTTGTTCCTCCATGCAGTATGCTACCTTGCTAATACACCTGTGGTTCAATGAATTTTGACGACTGA
TTGATCTAGTGACCATATCCTAACACTGGCATCATTGATAATGTTGTTATGCTGTGAAGAAAATCAGTAAAGTTAGACTAGGCCGTATGTTTAATTTTTG
TTGTTGTTGGAAACATTGTAGTTCCATTTGAAATAATGCTACCACCGGATATGTGATCTGCGCCTGTGCGAAAAAATGCAGGTACTTGTTCATGAAGGAG
GAACCCTTGTTGTCTGCTTGAACTCGATACGAGCCCTCAATGCGCCTACATGGTCGTTGGCAGATGAGATCCAACAACTTGTTGATGGCCTGAGGAAGTA
TATCTCGGCAAAGTTGAACAGCTCCTCAAATTATGCAGCTAATACTGCCCCGTTGTAGATTTGTATAGTGACAAATATCTACATGAACCGTTGGAATTTA
GGTGGGGGTTGTGGACCTAATATTTGTAGGCTGTACTCAGCTCTCACAACCATGTAAGTAAATAAACAATGCTGATCATCCTGTAACTAAACATCTGATC
AGGCTTGTTCGATCCTCCGTAAATATTTTTCTCCTGGA

>Traes_5DL_91C1891D3.1

TTATGCTATCCCGTATGCCATGTTACATGCAGGTGGGACCTCTGTGTTGGCCGGCGCGCTTCGTATTGTCGAGCTTGTCCTCTCACCCTGAACTCGTGAA
AAAGTCGATGCTCTGCCGGATTTGATTGAGTTCTTTGTTTCTGTCAGTGGCCGCCGTCGCTTTCACTGACGGCAGGGTTGCTTGCAGCTTGTAGCTCAAC
CTCTGCTCCTCCTCCAAACCATCGATCCCCGGCTCTGTCGTTGACTTATTTGCTATCTCCCATTTGGCTTTGTTTCTTGCTGTTCATCCGCCTGCGTCTC
TGGATCACCGATGATGGGCGGCGGCGAGCCGTACACGGCGCTCGAGGAGAGCCTTCTGTCCGGGGAAGCGGCGGCGAGGAGGCAGTGGGAGAAGACGTAC
CTGGACGTGCTGGGCGTGTGCTGCTCGGCGGAGGTCGCGCTCGTCGAGCGGCTGCTGGCGCCGCTCGACGGCGTGAGGGCGGTGTCCGTCGTCGTCCCCT
CCCGCACCGTCGTCGTCGAGCACGACCCCGCCGCCGTCTCTCAGTCCCGTATTGGTAACCAATCAATCCGTCCCCTCTCCTGATCTTACTCTAATCTGAA
CCCAAAATCTCCATGAAAGAAAGCTTACAAGTCGATCTCAACGTCTTTGTTGCCTTGTCCGGACTCCGGAACGCATCAGTCAAGGTCCTGAACGGGGCGG
GCCTGGAGGCCTCGGTGCGAGCCTACGGCAGCAGCGGGGTCATCGGCCGATGGCCCAGCCCGTACATCGTCGCCTGCGGCGCCCTCCTCCTCGCGTCTTC
CTTCAGGTGGCTCCTGCCTCCCCTGCAGTGGCTGGCCCTGGGGGCGGCCTGCGCCGGCGCTCCCCCGATGCTTCTCCGAGGGCTCGCCGCCGCCAGCAGG
CTGACGCTGGACATCAACATCCTCATGCTTATCGCCGTTGCCGGTGCGGTTGCGCTCAAGGACTACGCGGAGGCAGGCGTCATCGTCTTCCTCTTCACCA
CTGCAGAGTGGCTCGAGACCCTGGCCTGCACCAAGGTACTACAATTACAGTGTGAAGAATCCTCAGTTACTTTCCGTGATCGATGGAATGAATGTGAATT
TTCCTAACACAAAGTGTGATGTGGTGTCAGGCCAGCGCCGGGATGTCGTCGTTGATGAGCATGATCCCGCCGAAGGCAGTCCTCGCGGAGACGGGCGAGG
TCGTCAACGTGCGCGACATAGGTGTGGGCGCCGTCATCGCGGTCAGAGCCGGGGAGATGGTGCCGGTGGATGGCGTGGTGGTCGACGGGCAGAGNNNNNN
NNNNNNNNGCGAGTCGTACCCGGTGCCCAAGCAACCGCAGTCCGAGGTCTGGGCCGGCACGCTCAACTTGGACGGTACTAAAACTGCAATGTTCCTTCTC
TTTCTTGAAGGCAGCGACATTCTCGTGGTGATCTGAGCCTACTGTGATGCAGGCTACATCGCCGTGAGGACAATGGCCCTCGCCGAGAACTCCACGGTGG
CCAAGATGGAGAGGCTGGTGGAGGAGGCCCAGCAGAGCAAGTCCAAGACGCAGCGGCTGATCGACTCCTGCGCCAGGTACTACACGCCGGCCGTGGTGGT
TCTCGGAGCAGGGGTGGCGCTGCTGCCGCCGCTGCTGGGGGCGCGCGACGCGGAGCGGTGGTTCAGGCTGGCGCTGGTGCTGCTGGTGAGCGCGTGCCCG
TGCGCGCTGGTGCTGTCGACGCCCGTCGCGACGTTCTGCGCGCTCCTGACGGCGGCGAGGATGGGGGTCCTCGTCAAGGGAGGGGACGTCCTCGAGTCGC
TGGGCGAGATCAGGGCCGTGGCGTTCGACAAGACCGGCACCATCACCAGAGGGGAGTTCAGCGTCGACATGTTCGATGTGGTTGGGCACAAGGTTCAGAT
GAGCTATCTTCTTTACTGGTACGTGTGTGTCCACTGTCTATTGCCACACCTCTTGGGCGGCATTGAACTTTTCACTGATGAAAACTCGTGCTGAAATGAG
AGCTTCTTCTCGCAGGATCTCAAGCATCGAGAGCAAATCCAGCCACCCAATGNNNNNNNNNNNNNNNNNNNNNNNNNNNNNNNNNNNNNNNNNNNNNNNN
NNNNNNNNNNNNNNNNNNNNNNNNNNNNNNNNNNNNNNNNNTCCTTCCCGGCGAGGGCATCTATGGAGAGATCGACGGGAAACGCATCTACGTCGGGAAC
AAGAGGGTCTTGGCGAGGGGATCCTCCTGTCAGACAGGTGAGCTGAGAGCAGAGCAAACATACATTCTGTGCTTGATCAATGAAGTTTGAGAAGGAAAAC
TTTCTTACTTGCAGTGCCAGAAAGAATGAATGGCCTGAAAGGCGTCTCGATCGGCTACGTGATCTGCGACGGGGACCTCGTCGGGGTGTTCTCGTTCTCC
GACGACTGCCGGACCGGCGCGGCCGAAGCGATTCGAGAGCTGGCGTCCATGGGCATCAGCTCAGTACTGCTCACGGGGGACAGCGCGGAGGCGGCCGTGC
ACGCGCAGCAGCAGCTGGGCGGCGCCTTGGAGGAGCTCCACTCGGAGCTCTTCCCGGAGGACAAGGTCCGGCTGGTGGGCGCGCTGAAGGCGAGGGCTGG
GCCGACGATGATGGTCGGCGACGGCATGAACGACGCCCCGGCACTGGCGACGGCGGACGTGGGCGTCTCCATGGGCAT

>Traes_6AS_6F306F27E.1 

CCAAAACCAAATCAAACTCAAACCTCAAACGCCACCGGAGCCAAATAAAACCCGCAAAAGCCACCGCATTCCCATCGAAATTGCAGCAAATCCGAACGAG
TCGTCCAATCAAAATTTATAAAACAAACAAGGACTACAGGCGGCCAGAGTGCCCGGCCACCTCGCCCTCGTCGCCGCCTCCTCCAGTCCTCTTGCCGCGG
GCGGCCTGCTTCACGCCGCCTCCCCCCGCGCCTCCGCGTCTTCTAGACCCTCCCCGCCCGTCCCCTAATCCCTCCACAGCCGCGCGCGCGTGCGGGCGAA
CCCTAGAGCCCGCCGCAGCCTCCTCTGCAGCCCCTTCCGTCGCCGGATACAGAGGTAACCACCGCCCCCCGCCGCCGCCACCGCTGAGCTTTTTGGTTGT
TTGTCTCGTGGGTTTTTTGGATTCCGCTCTCTGGTACGCGGTTCTGTGGAGTTGCCGCCCCAGTATTTTTTTTATTTTCAGTTTCCCTGTTAAATTTGGT
GCCTAGAGCTGTTTGCGCGCGCGTCAGTGGTGGTTGTTTCTGATACTTCAAACTTGCACGCGAGTTCCTTTGGTTTGGTTTGGGCGCGGGGCAAAATCTG
CTGCATGATTTATGGGTAAAAACAAATCGTTGAGAAAACTAATGTTTCGCAATTTAACACGCTGTTATTTGGCTGAAGATTTGGGGGAAAGCAGCAGCTC
TGCTTAGTACCAGTCACCTTGATTTTACCGTGTTCATGGTTTGTCCAAACCTTAGGCTGTCTGTACTTCTAATGCAGATTGCTGCCGCCACTCTGTCACA
TAGATAGAAGAACAGTAATTGCACTCCATTAATAGGTTCTGACGAGTGACTTGGACGTGGGTTCTTGATGCTCTGCTACTGCCATGATGTTGTTCTGACC
AATTCTGCAACAGGAATGGAGCAGAATGGAGAGAGCCATCTCAAGGAGCCGCTTCTCCATGCGGCCGATGGCGCTTCTGCCGCCGCCGCCAGGGTGTCCC
CGCGGAAGGAGAGGACTACAAGGAAGGTCATGTTCAATGTCCGGGGCATGTCATGCGGTTCCTGGGTGGTGGCAGGATTGAAGGGGGTCGAGAGCATCCA
GGTCTCAACCCTTCAGGGCCAGGCTGTTGTTCAGTACAGCCCGGAGGAGACCGATGTAAGATTTCCTTGAGCTGATGCTCGTCTTCTCATCACTGTATTT
TTTATTTTTTCAATATGGAGGTCCTTAGTACTTACTATGGAAATATCTGCATATTGTCATAAATGGGGTAAAAAGAGGGATGCCAAATACATGTGGTAGC
TTCTTTTTGTCCTGTTGTTAATCCAAGTTATCAGTTTTCACTAGGGACATATTTGCACATGTATTTAGTGTAAACGGGAAATGTTTGGTTCCAGGAGATG
AATTTTGTCCTACAAATCCTCATTTAGCTGCCAGGTCAACTTTATCTTATCTTTCCCTTGATATTCAGTTTTAAGGCCCACACCTTTGTACCACCAACTA
TTTTAACTACCTTTTGTTGGTGTGGGCCAATCTCTTGACAGCAACTGCCCAATCATTGGACTGTCAAACATTGTCAGATAGTTTAGTTCATAAATGAATT
GCCGAGGAACTATATCATCTCCACGATGAGTATACCTCAATTATATATTCTTAGAGAATTTTGAGCATAAATGAACTGCCAAGGAACAATGTAGCCTTTC
TTTCTTCATACTGTGATTTTTACTAGCAATTTTAGTAGATTTATATTTATGAGCATGCACTTTCAGTTCAGTAAACTCGAGTCTGCATTGATGCATTCTC
CACAAAGTAATGCCGAAAATGCTGCACCGTTGGTATAATTTGCTATATTTTCTCAGTTAAGATTCTTGTTCTCACAGGCAAGAACCATAAAAGAAGCTAT
TGAGGATATCAACTTTGAGGTCGATGAACTCCAAGAACAAGAAATTGCCGTATGCAGGCTCCGGATAAAAGGAATGGCATGTACAAGCTGCTCTGAATCT
ATTGAACGGGCACTTCTGATGGTACCTGGAGTTAAAAAAGCTGCAGTGGGGCTTGCCCTAGAGGAAGCCAAGGTGCACTTTGATCCAAATATTACCAGCC
GTGATTTACTAATCGAGGCTATTGAGGATGCTGGATTTGGAGCTGATCTCATTAGTTATGGGGACGATGTGAACAAAATGCATCTAAAACTTGAGGGTGT
GAGTTCTCCAGAAGACACCAAACTCATTCAGTCGGTACTGGAAACTGTAGAGGGAGTGAATAATGTTGAATGGGATACATCAGGTCAAACAGTTACAGTT
GCATATGACCCTGATGTCACTGGTCCACGATTACTTATTCAGCGCATTCAGGATGCTGCAGAACCCCCTAAATGCTTTAATGCCAGCTTGTACTCACCAC
CAAAGCAAAGAGAAGTAGAACGCCACCATGAAATTATGAGTTACAGGAACCAATTTCTTTGGAGTTGCCTCTTTTCAGTTCCTGTGTTCCTGTTCGCGAT
GGTTCTGCCCATGCTCCCTCCTTCTGGAGATTGGCTGTTTTATAAAATCTACAACAACATGACGGTAGGTATGCTACTGCGGTGGTTGCTATGTTCTCCA
GTTCAGTTCATTATTGGTTGGAGGTACAGTCTCAACCTGGCAACAACATCTTGATGTTGATTCCTTCTCTTTGAAAAAATGTTAAGCTCTTTTGTTTCAA
AAATGCAATTATATAAAGGTATCATGCTGTTTGGGAATGATAGAAGTACTGCAAAAGTTGTCAAACGATGCTGCTTTACAATTTCTTCACTGCAATCTTA
TGCTACAGCATGTGTCTTACGTATTTCACTTTGTATCGATAATTGTCAGATTTTACGTTGGAGCTTACCATGCACTGAAGCGAGGGTACTCTAACATGGA
TGTGCTGGTTGCTTTGGGAACAAATGCTGCGTACTTCTATTCTGTGTACATTATTGTGAAGGCACTAACATCAGACACGTTTGAAGGACAAGATCTTTTT
GAAACTAGTTCGATGTTGGTATCTTTTATATTGCTGGGAAAATACCTTGAGGTGGTGGCAAAGGGGAAGACATCAGATGCTTTGTCAAAGCTGACAGAAC
TTGCACCAGAAACAGCTGTACTTCTCACACTGGAAAAGGATGGAAGTGTCATTTCAGAAGTGGAGATCAGTACCCAGTTACTTCAAAGAAACGATTTCAT
TAAGATTGTCCCTGGTGAAAAGGTCCCAGTTGATGGTGTTGTCATCAAAGGCCAAAGCCATGTTAATGAAAGTATGATAACTGGGGAAGCAAGGCCCATT
GCAAAGAAACCGGGAGATAAGGTTGGTATTTTTGGATTCCGATTGCCTTATCTGATGTTATTTATCATGTACTGTCCTGATGCTTCAATCGTCTTTTTTA
AAGGTTATTGGTGGTACTGTAAACGATAATGGTTTCATAATTGTTAAGGCCACCCATGTTGGGTCAGAGACGGCTCTGTCACAGATAGTCCAGCTAGTTG
AAGCTGCTCAACTTGCAAGAGCTCCAGTACAGCGGTTGGCAGACAAGATTTCACGGTTTTTTGTTCCAACTGTAAGTTATCTGTTATTTTCTCCTTAAAT
TTGCTCCTGCTATGTTGCTCTGCATCATCTTTTGCATAATCAGAGCATGGTCAGAAATTACCTACCCTTGTGGTTCATAATTGGTTACAGTAGTAGTTTG
TCGGTATCAACGTTATGCGAATGTGATGTACATGACCGATATGAGTAGTCAGCCTAGACTCGGCTAGCATTGAGCTGAAGACCTTGTATGTGCTACCGGC
TGGCTACCCGGGTTCTATTGTATACTCCTGTTTTGTGAACTTGTCAAGATCAAATTTGTTTATTTGATTTAGTAACTATCTAGTTTAACCTTGTTCTTTA
CTGAGCTGATTAGTTTTCCAGCAGTAAACAGTAGGTTCATTGTGGGAAATCATACCCTGCTTGATACGTACAAATGTTCTAGTATGATATTTGCTGCCAG
GTTATCTCTTGAGAGAAAACCTTTCTCATATTGATTGTTTCTTCTCATTTTAAGGTTGTGGTGGCTGCATTTCTTACATGGCTTGGCTGGTTCATACCCG
GGCAACTTCACCTCTACCCTCAGCAATGGATTCCAAAGGCAATGGATAGTTTTGAGCTTGCTCTGCAGTTTGGAATATCTGTCCTAGTCGTTGCATGCCC
GTGTGCTCTGGGATTAGCTACCCCAACTGCTGTTATGGTTGCTACTGGAAAAGGTGCTTCTCTAGGTGTTCTTATCAAAGGTGGCAATGCACTTGAGAAA
GCTCACAAGGTAATCTTGAGACTTTTTGTGCTAGCTTGTGTGTGTGTGTGTGTGTGTGTGTGTGTGTGTGTGTGCTCGTGCGATACAGACTCCAGTGTAA
GGAGTATGTTTTTCTTCTCCATATAAATTCTACTGTGGTATACTAACACACACTGGACCACCGTTTTGATCTCTCTGTTTGCAGATTAAAACTATCATAT
TTGATAAAACTGGAACCCTGACTAAGGGTAAACCTTCTGTTGTTCAAACAAAGACCTTCTCCAAGATACCACTTCTAGAATTGTGTGATTTAACTGCCAG
TGCTGAGGTTGGTTTGTTAACCACTTGTCATTTTCCGCATTTATGTTGGCAGACACCATATGATACGTTCCTAGTTATTATTATTCTGTTGTTATAAACT
TTTTTTCCCTCCTTTTTTGGGTGTCTGGCTCTAATTTTCTCTTTAACTTGAAAAATTGTGACTTTGTCAGGCAAACAGTGAGCATCCTCTATCAAAGGCT
ATTGTTGAATACACAAAGAAGCTCAGAGAACAATATGGATCTCCGAGTGATCATATGATGGATTCCAAAGATTTTGAGGTGCATCCAGGGGCAGGGGTCA
GCGCGAATGTTGAAGGCAAGCTGGTTTTGGTTGGGAACAAACGGCTCATGCAAGAATTTGAAGCTCCAATGAGCTCTGAAGTGGAGGAATACATGTCTGA
AATGGAGGATCTTGCCAGGACCTGTGTGCTTGTTGCGATCGATAGGGTTATCTGCGGAGCTCTTGCCGTATCGGATCCTCTGAAGCCTGAGGCAGGACGC
GTCATTTCACACCTTAGCTCAATGGGCATCACAAGCATCATGGTGACGGGCGACAACTGGGCTACAGCCAAATCCATAGCAAAGCAAGTCGGGATCAGCA
CCGTATTTGCTGAGATTGATCCAGTTGGAAAAGCTGAGAAGATCAAGGACTTGCAGGTACGACGGTCTTTTCTCTTTTCGGCAGGGACTATTACCTGGCA
TTACATTTTGCATTCCTGCTTACTCCATTCCTGCACAGACGCAAGGACTTGCCGTGGCGATGGTCGGCGACGGGGTGAACGACTCGCCGGCCCTGGCCGC
AGCGGACGTGGGCATGGCCATCGGCGCGGGCACAGACGTCGCCATCGAGGCCGCTGACATCGTCTTGATGAAGAGCAGCCTAGTGGACGTGATCACGGCA
ATCGACCTCTCGCGGAAGACCCTCGCCAAGATCCGGCTCAACTACGTCTGGGCCCTGGGCTACAATGTCCTGGGCATGCCGATCGCCGCCGGCGTCCTGT
TCCCGTTCACGGGCATCCGGCTCCCCCCGTGGCTCGCCGGGGCCTGCATGGCCGCCTCATCGGTGAGCGTCGTCTGCTCGTCGCTGCTGCTCCAGCTCTA
CAAGAAGCCGTTGCACGTCGAGGAGGTGCCGATGACGGCAGGGCCCGGCGATGGTGGCTCGAACCTGGTGTGAGGAGCACACACCCGTTCTGGCCTCCGT
CTCGCGGTGCTACTGACGAAACTGTTGCTGTCAACGTTGCTCGAACCTGGTGAAACTGTTGCTCGAACCTGGTGTGGGCTGCAGCTATTTGCTGGCATGC
ACCTTGAACTGACGCCTATTGAAAACGCCCTGTTTGCTGTGGCCCTCCTGATTGATTCGTGTGCATATGTAATTTCACGCAACCCTTTTCCTTTTGTGCG
GAATGACTTTTTTTTTATAATAATATGGGAGGTTTATCCTTGAAACGGAACTATTCATCAGATTGTTCCATCATTGGCTAACAGACTCTCAAAACGGAC

>Traes_6AS_9321C1C5B.2
CCCACCAAACCGGCACTATCCGCAACATTTTCAGAAACGCCCCCAGAATCCTCGCGGAATCTCGGAGCCACCCCTCACGTCTCGCACTATTACACCCAGC
GCCTTTCCCGGCCTGCTCGGTCGGTCTCTCCCCCCCCCCACATTTTGCCATTCCCCTCCGAATTATTGCCTCGCCTCGCCTCGCCTCGCCACCCCCCGTC
TCTGACGGCCATGGCCCACCTCCAGCTCACGGCGGTCGCCGGCGGCAGCGACGACGACATGGAGGAGGTGGCGCTGCTGGGGTCCTACGGCGAGGCGGAG
GGGCCGAGCTCGCGGACGGAGGAGGAGGAGGAGGCGGGCATGCGGCGGGCCCAGGTGCGGGTCACGGGCATGACGTGCTCCGCCTGCACCGGCGCCGTCG
AGGCTGCCCTCTCCGCCCGCTGCGGCGTGAGCAGCGCCGCCGTTTCGCTGCTGCAGAACCGCGCCCACGTCGTGTTCGACCCCGCGCTCGCCAAGGTTTG
CTTCCGTGTGATCCCTCCCCCTCCGCTCCCTCCCTCGCCTCCGCGCGCGCGCTGGAGATTTGGCCTGGGATCGCGCCCCTGCGGTGAATTCTTGCGCGGT
GGCTTCGAGTTTGTAGGATTATAGCGCTCTTGTTGGTAATCAGCAGCGGAATTGGTCAGCTCGAGGCGGGAAACTTAGCTGCGTTTTGTCGGTTATGGTG
GTTAGGAACTTAGGATGCGAAACGAACACTCACAACTCGTGCTGTATCTGCTTCATTTTCGGCTCGCCTGTCCTTGTTCTAGCTGGCTGTTCCGATTGAT
CAGTCGTGTGGGCTGAGTTTATGGGACGCTCTGCGTTGCTTTGTCGGGAATCAAGTCTAGCGTGTTTGATAATCATGTGGTAAAGATACCAGTTAAATTG
TAAAGGTGCAGTCCTAGTATTGGATCATAACGATTTTCAAGTAATTTAACTGGTTCCCCAACAGGACCATGAAACACCTGTACTGTAAACTTGCAATTGC
AAACAACCTCTGAAAAAAAAGTGATGTTAGGTCTGTTTCAAAGATCTCAACTCTCCACGACGTTGCCAACCTGTAACCTTTCTTATTTAAACTAACTTGC
TTTTATATAAAGTTTCTGAAATGGACCCGACAGTGTTTGTTGTATGTTGTATTCAGGAAGAAGACATTGTAGAAGCAATAGAAGATGCTGGGTTTGAAGC
AGAAATCCTCCCAGATTCTGCTGTTTCTCAGCCAAAGTCACAGAAGGTTTTGTCAGGCCAATTTAGGATAGGGGGGATGACTTGTGCTGCCTGTGTCAAC
TCAGTTGAAGGGATCTTAAAGAAGTTGCCAGGTGTAAACAGAGCAGTTGTTGCATTAGCGACCTCATTAGGGGAAGTTGAGTACGATCCGACTGCTATTA
GCAAAGATGAGATTGTTCAGGCAATCGAGGATGCTGGTTTTGAAGCCGCACTGGTACAAAGTAGTGAGCAAGATAAGGCTTTATTAGGTTTGATAGGATT
GCATACAGAGAGAGATGTAAATTTATTGTATGATATCCTGAGAAAAACAGAAGGCTTGCGGCAATTTGATGTAAATTCTGTACGGGCAGAAGTTGAAATT
ACATTCGATCCAGAAGTCGTTGGTTTGAGATCGGTTGTGGATATTATTGATATGGAAAGCAGTGGCAGACTGAAAGGCCATGTACAGAATCCATATGTAC
GGTCTTCTTCAAATGATGCACAAGAGGCTTCGAAAATGCTTCACCTCCTTCGCTCCAGCTTATTTCTAAGTGTAAGTTTTTATCCCTGCTATCCTATTTG
TTTATGGTTTTTGTTGCCTCTCTAGTTCAGTCTACATTTTCCTCTGGTAGCTATACCCTTATGCCAGTTGTGACCGTAAATAAATAGCAAGCCCATCTGA
TGTGTCAGATTGATTTTATATAATTGTCACTATTGCATACAATTACTACTATAAAGAGATAATATAAAGTAAAATTATCATGAGTTGTTGTTTTACTTGC
GTACTGACTTTCTTTACTGGTTTCCTTGCACCAGATTCCAGTGTTTTTTATGCGCATGGTATGCCCTCACATATCTTTCATTAACTCATTCCTACTCATG
CACTGCGGACCATTTCGTATAGGAGATCTGCTCAAGTGGATGCTAGTGAGTGTAGTACAATTTGTTGTTGGCAAACGTTTCTACATTGCAGCTTATAGGG
CCCTTAGACATGGCTCTACAAATATGGATGTATTGGTCGTTCTTGGCACAACTGCGACATATGTGTACTCAGTTTGCGCGCTTCTTTATGGGGCATTCAC
TGGATTTCATCCTCCGATGTATTTTGAGACAAGTGCAATGATAATTACATTTGTGCTATTGGGGAAGTATCTTGAGGTGCTTGCTAAAGGAAGGACATCA
GATGCAATTAAGAAGCTTGTAGAGCTGGTTCCTGCTACAGCTATCTTGCTTCTGAAATACAAAGGTATCTGATTCCTACTTTATGGTAACTTAGCATGCA
TACACCAAAAATGGCTAGCAGTTCAGAAAGCTCATGTCTAAGTGATTTACATATAGTCCCCTTCTTTTTATGTTTTTCGTTGGATATTAGTAATTAACTG
ATTGCTTAGGATTGCAGCCTTGCATCCATACTCTTGCATTTTGATTGTAGTTGCACACATCAACTCATAGCACTGTACCTGAATCCAGATGGAAAATATG
CTGGAGAAAAGGAAATTGATGCATTGTTGATCCAACCTGGTGATGTCTTAAAAGTGCTTCCTGGTTCAAAGATTCCTGCTGATGGCATTGTCACTTGGGG
TACAAGCCATGTTGATGAAAGTATGGTAACTGGTGAATCTGCGTCTATCTGCAAGGAAGTGTCCAGTTCAGTAATTGGAGGCACCATGAACCTAAATGGC
ATCCTTCACATACAAGCGGCGAAAGTAGGATCAGGGACAGTTTTGAGCCAGATAATATCTCTTGTTGAGACTGCCCAGATGTCTAAAGCACCTATTCAGA
AGTTCGCTGATTATGTGAGTGCACTTGTCTGTTTATGATGTTTCTGAGTTATAAAAATTATCTCTGTTATAATCTTAAAATTGTAAAACATGTTTCTGGT
CAATTTCATTACACTTCTGTCATTGACGTAAGTGCTAAGGATGTATTTTTATTGCCTTATAAAAAGTATATTACTCATGTCAGATTTCACACAAACTGTT
TACACCTGGTTGGTTTTTATCAAGTCATTAGTTATTGAAAATCAGTTTAAGTTCTTATTATTACAACACATTACATGAAGAAACCAGTGCAATCTTGGGG
ATTTGTACATCTTGGTTAGCATGCAGTGACATTTTGTTTCCTATAATAACCATTACGTTTTGTGAATGCTGATGCTATCTATGTTCTTTTCAGGTGGCCG
GCATTTTTGTTCCTATTGTCATCACATTGTCCTTACTGACATTCTGTACATGGTAAGTTTCATGGTTCATTCATCTGTCTGAGGTTGGGTTTGGGGGTGT
CAGGCTACTCGTGTCTAAAATTTTCATCTATTATTGACCTTTGTAGGTTTGTATGTGGGACGCTGGGGGCATATCCAAATTCATGGGTTTCAGAAACTAG
CAATTGCTTTGTTTTCTCCCTCATGTTCTCCATCTCTGTTGTGGTTATTGCCTGTCCATGTGCTCTTGGTCTGGCGACACCAACTGCTGTAATGGTAGCA
ACTGGAGTTGGCGCCAATCATGGAGTACTTGTAAAGGGTGGAGATGCACTGGAGAGGGCTCAGAATGTCAACTATATTATATTTGATAAAACTGGGACAC
TGACACAAGGAAAGGCCACTGTAACAACGACGAAAGTGTTCTCAGGAATGGATGTTGGCGACTTCCTCACATTGGTAGCGTCTGCGGAGGTGAGGCAACA
AAACATTCCCAAGGATTTTGCTTATTCGTAGTAGAGTGCAAACATGGTAATCTTACTTTGTTCTTTTCTGTTAATTTAGGCAAGCAGTGAGCATCCACTT
GCAAAAGCTATCTTGGATTATGCATTTCATTTCCATTTCTTTGGCAAACTCCCCTCATCAAAAGACGACGTTAAGAAAAGAAAAGAAGATGCATTCTCTC
AATGGCTCTTGGAAGTTGCTGATTTTTCTGCCTTGCCTGGCAAAGGAGTTCAGTGTTTGATCAATGGGAAGATGATTCTGGTGAGCTATGTGATACAGCT
ATTCTGGATTATCTTTCTTAATTGCTTAAGGAAAGAGTTACTGTGCCTGGGTAATTCAATATTTTGATGTTAAATGTTTTATGTAGGTGGGCAACCGTGC
CTTGATATCTGAAAATGGGGTTAACATTCCTGAAGAGGCTGAAAGTTTCTTGGTAGACATGGAATTGAACGCAAAGACAGGCATTCTTGTAGCATATGAT
GGCAACTTCATTGGTTTGATGGGGGTAACCGATCCCTTGAAAAGGGAGGCTGCTGTAGTTATAGAAGGCCTAAAAAAGATGGGCATTTATCCAGTTATGG
TGACAGGGGACAATTGGAGGACTGCACTGGCAGTTGCAAAGGAGGTCGGTCGTAATTCTCATGTAGTAGTGCAACCACAACCGCATTTGATTATTTTGAT
TCTTCTAGACGACATATCAGTAAATATGAGTTCAACTTTATTGCCTAACTGATTTCATGTGTACAACTTGATTACTCCTAGTTGATTTGATGTTGCTTAT
ATGAGTTGCCTCCTGCGACTCCTGCGAAAGCTCAAGTTATTGAAACCATTGTCCTTCTGCAGATTGGAATTGAAGATGTGAGAGCAGAGGTCATGCCTGC
CGGAAAAGCCGACGTAATCCGCATTTTCCAGAAGGATGGGAGCGTGGTTGCAATGGTTGGAGATGGGATCAATGATTCCCCTGCCCTAGCAGCAGCCGAC
GTCGGGATGGCCATCGGTGCAGGGACTGACATCGCCATCGAGGCAGCAGACTATGTGCTGGTGCGGAATAACCTTGAAGACGTCATCACGGCGATTGACC
TCTCACGGAAGACGTTCAGCCGAATCCGGTGGAACTACTTCTTTGCCATGGCGTATAACATCGTTGCCATCCCTGTGGCTGCCGGCGCACTCTTCCCCTT
CACTGGCTTGCAAATGCCGCCGTGGCTGGCTGGCGCTTGCATGGCCTTCTCGTCGGTTAGTGTAGTATGTTCCTCGCTGCTGCTGAGGAGATATAGGAAA
CCAAGGCTTACCACCGTCTTGCAGATAACTGTAGAGTGATTCCAACCTGGAACCTAACCCGCCTGTTTTTGTGTGTGACATTTCTACTTGAAAGAAATGG
ATATGGCATCTGTTTGTAACTCAGTGATGATACAGTTTTTGACACCTGTGCTTGTAAATAGCACATATATACACAGATGCAAATTGTTTGTAATGCAAGA
TTTCCAGTTGTTCACAGGATGTTAATTGACTAGTCG

>Traes_6BS_9A12C2A1D.1
GACAGTGTTTGTTGTATTCAGGAGGAAGACATTGTAGAAGCAATAGAAGATGCTGGGTTTGAAGCAGAAATCCTCCCAGACTCTGCTGTTTCTCAGCCAA
AGTCACAGAAGGCTTTGTCAGGCCAATTTAGGATAGGGGGGATGACTTGTGCTGCCTGTGTGAACTCAGTTGAAGGGATCTTAAAGAAGTTGCCAGGTGT
AAACAGAGCAGTTGTTGCATTAGCGACCTCATTAGGGGAAGTTGAGTACGATCCAACTGCTATTAGCAAAGATGATATTGTTCAGGCTATCGAGGATGCT
GGTTTTGAAGCTGCACTGGTACAAAGTAGTGAGCAAGATAAGGCTTTATTAGGTTTGATAGGATTGCATACAGAGAGAGATGTAAATTTATTGTATGATA
TCCTGAGAAAAACAGAAGGCCTGCGTCAGTTTGATGTAAATTCTGTACGGGCAGAAGTTGAAATAACATTCGATCCAGAAGTCGTTGGTTTGAGATCGGT
TGTGGATATTATTGAGATGGAAAGCAGTGGCAGACTGAAAGCCCATGTACAGAATCCATATGTACGGTCTTCTTCAAATGACGCGCAAGAGGCTTCCAAA
ATGCTTCACCTCCTTCGCTCCAGCTTATTCCTAAGTGTAAGTTTTTATCCCTGATATCCTATTTGTTTATGGTTTTCGTTGCATCTCTAGTTCAGTCTAC
ATTTCCCCTGGCAGCTATACCCTTATCCTAGTTGTGACCGTAAATAAATAGCAAGCCCGTCTGATGTGTCAGCTTGATTTGATATAATTGTCACCTTGAT
TTGATATAATTGTCACTATTGCATACAGTTACTACTATAAAGAGAGAATATAAAGTAAAGTTATCATGAATTGTTGTTGTTTTACTTGCATACTGACTTT
CTTTACTGGTTTCCTTGCACCAGATTCCAGTGTTTTTTATGCGCATGGTATGCCCTCACATATCTTTCATTAACTCAATCCTACTCATGCACTGCGGACC
ATTTCGTATAGGAGATTTGCTCAAATGGATGCTGGTGAGCGTAGTACAGTTTGTTGTTGGCAAACGTTTCTACATAGCAGCTTATAGGGCCCTTAGACAT
GGTTCTACAAATATGGATGTATTGGTTGTTCTTGGCACAACTGCGACGTATGTATACTCAGTTTGCGCGCTTCTTTATGGGGCATTCACTGGATTTCATC
CTCCGATGTATTTTGAGACAAGTGCAATGATAATTACGTTTGTGCTATTGGGGAAGTATCTTGAGGTGCTTGCTAAAGGAAGGACATCAGATGCAATTAA
GAAGCTTGTAGAGCTGGTTCCTGCTACAGCTATCTTGCTTCTGAAATACAAAGGTATCTGATTCGTACTTTATGGTACCTTAGCATGCATATACCTAAAA
TGACTAGCAGTTCAGAAAGCTCATGTCTAAGTGAGATTTACATACAGTCGCCTTCTTTTTATGTTTTTTGTTGGATATTACTCCGTTCCATATTAGTTGT
CCCTCAAACGGATGTATCTAGCACTGAAATACGTCTAGATACATCCGTTTTAGCGACAAGTAATATGGAATTGAGGGAGTAGTTCTTAACTGATTGCTTA
GGATTGCAGCCTTGCATCCATACTCTTGCATTTTGATTGTAGTTGCACACATCAACTCATAGCACTGTACCTGAATCCAGATGGAAAATATGCTGGAGAG
AAGGAAATTGATGCATTGTTGATCCAACCTGGTGATGTCTTAAAAGTGCTTCCTGGTTCAAAGATTCCCGCTGATGGTATTGTCACTTGGGGTACAAGCC
ATGTTGATGAAAGTATGGTAACTGGTGAATCTGCGTCTATCTGCAAGGAAGTATCTAGTTCAGTAATTGGAGGCACCATGAACCTAAATGGCATCCTTCA
TATACAAGCGGCGAAAGTAGGATCGGGGACAGTTTTGAGCCAGATAATATCTCTTGTTGAGACTGCCCAGATGTCTAAAGCACCTATTCAGAAGTTCGCT
GATTATGTAAGTGCATTTGTCTATTTATGATGTTTCTGAGTTATGAAAATTATCTCTGTTATAATCTTAAATTTGTAAAACATTTTGCTGGTCAATTTCA
TTACAATTCTGAACTTATGTAGTACAGTACTAGTTAAATGCCATTGACGTAAGCGCTAAGGTTGTATTTTCATTTCCTTATACAAAGTATATTACTCATG
TCAGATTTCACATATCAACTGTTTATACCTGGTTGTTTTTTTATCAAGTCATGAATTATTGAAAAGCAGTTTATTTTCTTATTATTACAAAATCCTCTAT
AAACTAATATAAGTTGTTTTAGATCACTAACGTCTTATATTAGTTCAGAGAGGTAGTACATGAAGAAACCAGTGCACTTGAGGATTTACACATATTTTTT
AACATGCAGTGGCATTTTGTTTCCTATAATAACCATTACGCTTTGTGAATGTTGATGCTATCTATGTTCTTTTCAGGTGGCCGGCATTTTTGTTCCTATT
GTCATCACATTGTCCTTACTGACATTCTGTACATGGTAAGTTTCACGGTTCATGCATCTGTCTGAGGTTGGGTTTGGGGGCGTCAGGCTACTTGTGTCTA
AAATTTTCATGCATTATTGACCTTTGTAGGTTTGTATGTGGGACGCTGGGGGCATATCCAAATTCATGGGTTTCAGAAACTAGCAATTGCTTTGTTTTCT
CCCTCATGTTCTCCATCTCTGTTGTGGTAATTGCCTGTCCATGTGCTCTTGGTCTGGCGACACCAACTGCTGTTATGGTAGCGACTGGAGTTGGTGCCAA
TCATGGAGTACTTGTAAAGGGTGGAGATGCACTGGAGAGGGCTCAGAATGTTAACTATATTATATTTGATAAAACTGGGACACTGACACAAGGAAAGGCC
ACTGTAACAACGACGAAAGTGTTCTCAGGAATGGATGTTGGTGACTTCCTCACATTGGTAGCATCTGCGGAGGTGAGGCAACAGAAAATTCCCAGGGATT
TTGCTTATTCGTAGTAGAGTGTAAACATGGTAATCTTACTTTGTTCTTTTCTGTTGATTTAGGCAAGCAGTGAGCATCCACTTGCAAAAGCTATCTTGGA
TTATGCATTTCATTTCCATTTCTTTGGCAAACTCTCCTCATCAAAAGATGACGTTAAGAAAAGAAAAGAAGATGCATTCTCTCAATGGCTCTTGGAAGTT
GCTGATTTTTCTGCCTTGCCTGGCAAAGGAGTTCAATGTTTGATCAATGGGAAGATGATTCTGGTGAGCTATGTGATATATCTATTCTGGATTATCTCTC
TTAATTGCTCAAGGAAGAGCTACTATGCCTGAGTAATCTAATATTTTGAGTTAAATGTTTATGTAGGTGGGCAACCGTGCTTTGATATCTGAAAATGGGG
TTAACATTCCTGAAGAGGCTGAAAGTTTCTTGGTAGACATGGAATTGAGCGCAAAGACAGGCATTCTTGTAGCATATGATGGCGACTTCATTGGATTAAT
GGGGGTAACCGATCCCTTGAAAAGGGAGGCTGCTGTAGTTATACAAGGCCTAAAAAAGATGGGCATTTATCCAGTTATGGTGACAGGGGACAATTGGAGG
ACTGCACTGGCGGTTGCAAAGGAGGTCGGTCAGAATTCTCATGTAGTAGTGCAGCCATCTGTATTTGATTTTTTTTTCTGCACAATATTATTATCAATAA
ATATGAGTTCAACTTTGCTGCCTAATTGATTTCATGTGTACAACTTCATTAGTTAATTTGCTTATATGAGTTGCCTCCTGCGGAAGCTTAAGTTATTGAA
ACTATTGCCCCTCTGCAGATTGGAATTGAAGATGTGAGAGCAGAGGTTATGCCTGCCGGAAAAGCCGACGTAATCCGCTCTTTCCAGAAGGATGGGAGCG
TGGTTGCAATGGTTGGAGATGGGATCAATGATTCCCCTGCCCTAGCAGCACCGACGTCGGAATGGCCATCGGTGCAGGGACTGACATCGCCATCGAGGCA
GCAGACTATGTGCTGGTGCGGAATAACCTTGAAGACGTCATCACGGCGATTGACCTCTCAAGGAAGACGTTCAGTCGAATCCGGTGGAACTACTTCTTTG
CCATGGCGTATAACATCGTTGCCATCCCTGTGGCTGCCGGCGCACTCTTCCCCTTCACCGGCCTGCAGATGCCGCCGTGGCTGGCTGGCGCTTGCATGGC
CTTCTCGTCTGTCAGTGTAGTATGTTCCTCGCTGCTGCTGAGGAGATATAGAAAACCAAGGCTTACCACCGTCTTGCAGATAACTGTAGAGTGATTCCAA
GTTGGAACCTAACGCGCCTGTTTTTGTGTGACATTTCTACTTGAAAGAAATGGATATGGCATCTGTTTGTAACTCACTGATGATACAGTATTTGAAACCT
GTGCTTGTAAATAGCATATATATACACAGATGCAGATTGTTGTAATGCAAGATTTCCAGCTGTTCACAGGATGTTAATTGACTAGTGGAACATATGAACT
GCGAGCCTCTTTTACTTGAGAAGTTGTGAAGAATTAAG

>Traes_6BS_A8B960E60.1

CCTCCGCCAGGGTGTCCCCGCGCAAGGAGAGGACTACGAGGAAGGTCATGTTCAATGTCCGGGGCATGTCGTGCGGTTCCTGTGCCGTCTCGATAGAGAC
GGTGGTGGCGGGATTGAAGGGAGTCGAGAGCATCCAGGTCTCAACCCTTCAGGGCCAGGCTGTTGTTCAGTACAGCCCCGAGGAGACCGATGTAAGATTT
CCTTCTGATGCTCTTGTTCTCATCGCTATTTTTTTCATTTTTCAATGTGGAGGTAGTTACTACTTACTATGGAAATATTTGCATGGTTGACATAAATGGG
GTAAAAAGAGGGATGCGAAGTACATAGTAGCTTCTTGTGTCCTGTTGTTAATCCAAGTTATCAGTTTTGCTACATGAACTAGGGGCATATTTGCACATGT
ATTTAGTGTATACGGGAAATGTTTGCTTTCAGGAGATGAATTTTGTCCTACAAATTCTGATTTAGCTGCCAGGTCAACTCTATCTCATCTTTCCCTTGAT
ATTCAGTTTTAAGGCCCACACCTATGTACTACCAACTATTTTAGCTACCTTTTGTTGGTGTGGGCCAATCTCTTGACGGCGACTGCCCAATCATTGGACA
GTCAAGAAATTGTCAGATCGTTTAGCTTATAAATGAATTGCCGAGGAACTATATCATCTCCACGATGGGTATACCTCGATTTAATATTCTTAGACAATTT
TGAGCATAAATGAACTGCCAAGGAACAATATGACCTTTCTTTCTTAATACAGTGATTTTTTTTACTAGCAATTGTAGTAGATTTATATTTATGAGCATGC
ACTTTCAGTTCAGTAAACTCGAGTCTGCATTGATGCATTCTCCACAAAGTCATGACGAAAATGTTGCACCTTAGGTATAATTTGCTATATTTTCTCAGTT
AAGATTATTGTTCTCACAGGCAAGAACCATAAAAGAAGCTATTGAGGATATCAACTTTGAGGTCGATGAACTCCAAGAACAAGAAATTGCCGTATGCAGG
CTCCGGATAAAAGGAATGGCCTGTACGAGCTGTTCTGAATCTATTGAACGGGCACTTCTGATGGTACCTGGAGTTAAAAAAGCTGCGGTGGGGCTTGCCC
TAGAGGAAGCCAAGGTGCACTTTGATCCAAATATTACCAGCCGTGATTTACTAATCGAGGCTATTGAGGATGCTGGATTTGGAGCTGATCTCATTAGTTA
TGGGGACGATGTGAACAAAATGCATCTAAAACTTGAGGGTGTGAGTTCTCCAGAAGACACCAAACTCATTCAATCGGTACTGGAAACTGTAGAGGGAGTG
AATAATGTTGAATGGGACACATCAGGTCAAACAGTTACAGTTGCATATGACCCTGATGTCACTGGTCCACGATTACTTATTCAGCGCATTCAGGATGCTG
CAGAGCCCCCTAAATGCTTTAATGCCAGCTTGTACTCACCACCAAAGCAAAGAGAAGTAGAACGCCACCATGAAATTATGAGTTACAGGAACCAATTTCT
TTGGAGTTGCCTCTTTTCAGTTCCTGTGTTCCTGTTCGCGATGGTTCTGCCCATGCTCCCTCCTTCTGGAGATTGGCTGTTTTATAAAATCTACAACAAC
ATGACGGTAGGTATGCTACTGCGGTGGTTGCTATGTTCTCCAGTTCAGTTCATTATTGGTTGGAGGTACAGTCTCAACCTGGCAACATCTTGATGTTGAT
TCCTTCTCTCTGAAAAAATGTTAAGCTCTTTTGTTTCAAAAATGCAATTATATAAAGGTATCATGCTGTTTGGGAATGATAGAAGTACTGCAAAAGTTGT
CAAACGATGCTGCTTTACAATTTCTTCACTGCAATCTTATGCTACAGCATGTGTCTTACGTATTTCACTTTGTATTGATACTTGTCAGATTTTACGTTGG
AGCTTACCATGCACTGAAGCGAGGGTACTCTAACATGGATGTGCTGGTTGCTTTGGGAACAAATGCTGCGTACTTCTATTCTGTGTACATTATTGTCAAG
GCACTAACATCAGACACGTTTGAAGGACAAGATCTTTTTGAAACTAGTTCGATGTTGGTATCTTTTATATTGCTGGGAAAATACCTTGAGGTGGTGGCAA
AGGGGAAGACATCAGATGCTTTGTCAAAGCTGACAGAACTTGCACCAGAAACAGCTGTACTTCTCACACTGGAAAAGGATGGAAGTGTCATTTCAGAAGT
GGAGATCAGCACCCAGTTACTTCAAAGAAACGATTTCATTAAGATTGTCCCTGGTGAAAAGGTCCCAGTTGATGGTGTTGTCATCAAAGGCCAAAGCCAT
GTTAATGAAAGTATGATAACTGGGGAAGCAAGGCCCATTGCAAAGAAACCAGGAGACAAGGTTGGTATTTTTGGATTCTGATTGCCTTATCTGGTTTTAT
TTATCATGTACTGCCCTGATGCTTCAATTATCCTTTTTAAAGGTTATTGGTGGTACTGTAAACGATAACGGTTTCATAATTGTTAAGGCCACCCATGTTG
GGTCAGAGACGGCTCTATCACAGATAGTCCAGCTAGTTGAAGCTGCTCAACTTGCAAGAGCTCCAGTACAGCGGTTGGCAGACAAGATTTCACGGTTTTT
TGTTCCAGCTGTAAGTTATCTGTTTTTTTTTCTCCTGCTATGTTGCTCTGCATCGTCTTTTGCATAATCAGAGCATGGTCAGAAACTGCCTGCCTACTCA
TGTGGTTCATAATTGGTTACAGTAGTAGTTTGTTGGTATCAAAGTTATGCAAACGTTATGTACATGGTCAGTATGAGTAGTCAGCCCAGACTCGGCGTAT
GTGCTACCGGCTACCCGGGTTCTACTGTATACTCCGGTAGTGAACTTGTCAAGATCAAATTTATTCATTTGATTTGGTAAACTAGCTAGTTTAACTCTGT
TCTTTTCCGTGCCGATTAGTTTTCCAGCAGTAAACAATAGGTTCATTGTGGGAAATCATACCCTGCTTGATACGTGCAAATGTTTCAGTATTATCTTGCT
GTCAGGTCATCTCTTGAGAGAAAACCTGTCTCATATTGATTGTTTCTTCACGTTTTAAGGTTGTGGTGGCTGCATTTCTTACATGGCTTGGCTGGTTCAT
ACCCGGGCAACTTCACCTCTACCCTCAGCAGTGGATTCCAAAGGCAATGGATAGTTTTGAGCTTGCTCTGCAGTTTGGAATATCTGTCCTAGTCGTTGCA
TGCCCGTGTGCTCTGGGATTAGCTACCCCAACTGCTGTTATGGTTGCTACTGGAAAAGGTGCTTCTCTAGGTGTTCTTATCAAAGGTGGCAACGCACTTG
AGAAAGCTCACAAGGTAATCTTGAGACTTTTTGTGCTAGCTTATGTGTGTGTGTGTGTGTGCTCGTGCGATACAGACTCCAGTGTAAGGAGTATGTTTTT
CTTCTCCATATAAGTTCTACTGTGGTATTCTAACACACACTGGACTACCGTTTTGATCTCTCTGTTTGCAGATTAAAACTATCATATTTGATAAAACTGG
AACCCTGACTAAGGGTAAACCTTCTGTTGTTCAAACAAAGACCTTCTCCAAGATACCACTTCTAGAATTGTGTGATTTAACTGCCAGTGCTGAGGTTGGT
TTTTTCTCCTTTTTTGGGGGGTTTGGCTCTAATTTCCTCTAACTTGAAAAATTGTGACTTTGTCAGGCAAACAGTGAGCATCCTCTATCAAAGGCTATTG
TTGAATACACAAAGAAGCTCAGAGAACAATATGGATCTCCGAGTGATCATATGATGGATTCCAAAGATTTTGAGGTGCATCCAGGGGCGGGGGTCAGCGC
GAATGTTGAAGGCAAGCTGGTTTTGGTTGGGAACAAAAGGCTCATGCAAGAATTTGAAGCTCCGATGAGCTCTGAAGTGGAGGAATACATGTCTGAAATG
GAGGATCTTGCGAGGACCTGTGTGCTTGTTGCTATCGATAGGGTTATCTGCGGAGCTCTTGCCGTGTCGGATCCTCTGAAGCCTGAGGCAGGGCGTGTCA
TTTCACACCTTAGCTCAATGGGCATCACAAGCATCATGGTGACTGGCGACAACTGGGCTACAGCCAAATCCATAGCAAAGCAAGTCGGGATCAGCACCGT
ATTTGCTGAGATCGACCCAGTTGGAAAAGCCGAGAAAATCAAGGACTTGCAGGTACAGCCTTTTCCCTTCTCTGCAGGGATATATACCTGGCATTACATT
CTGCATTCCTGCTTACTCCATTCCCGCACAGACGCAAGGACTGGCGGTGGCGATGGTGGGCGACGGGGTAAACGACT

>Traes_6DS_26C5A0A44.1
GTTTGGTTTGGTTTGGTTTAGGCGCGGAGCAAAATCTGCTGCATGATTTACGGGTAAAAACAAATCGTTGAGGAAACTAATGTTTCGCAATTTAACACGC
CGTTATTCGGCTGAAGATTTGGGGGAAAGCAGCAGCTCTGCTTAGTACCAGTCACCTTGATTTTACCGTGTTCATGGTTTGTCCAAACCGTAGGCTGTCT
GTACTTCTAATGCAGATTGCTGCCGCCACTCTGTCACATAGATAGAAGAACAGTATTTGCACTCCATTAATAGGTTCTGACGAGTGTCTTGGACGTGGGT
TCTTGATGCTCTGCTACTTCCATGATGTTGTTCTGACCAATTCTGCAACAGGAATGGAGCAGAATGGAGAGAGCCATCTCAAGGAGCCGCTTCTCCATGC
GGCGGATGGCGCTTCTGCCGCTGCCGCCAGGGTATCCCCGCGGAAGGAGAGGACTACAAGGAAGGTCATGTTCAATGTCCGGGGCATGTCATGCGGTTCC
TGTGCCGTCTCGATAGAGACGGTGGTGGCAGGATTGAAGGGGGTCGAGAGCATCCAGGTCTCAACCCTTCAGGGCCAGGCTGTTGTTCAGTACAGCCCGG
AGGAGACCGATGTAAGATTTCCTTGAGCTGATGCTCGTCTTCTCATCACTGTATTTTTTATTTTTTCAATATGGAGGTCCTTAGTACTTGCTATGGAAAT
ATCTGCATATTGTCATAAATGGGGTAAAAAGAGGGAAGCCAAATACATGTGGTAGCTTCTTTTTGTCCTGTTGTTAATCCAAGTTATCAGTTTTCACTAG
GGACATATTTGCACATGTATTTAGTGTAAACGGGAAATGTTTGGTTTCAGGAGATGAATTTTATCCTACAAATCCTCATTTAGCTGCCAGGTCAACTTTA
TCTTATCTTTCCCTTGATATTCAGTTTTAAGACCCACACCTTTGTACCACCAACTATTTTAACTACCTTTTGTTGGTGTGGGCCAATCTCTTGACAGCGA
CTGCCCAATCATTGGACTATCAAACATTGTCAGATAGTTTAGTTCATAAATGAATTGCCAAGGAACTATATCCTCTCCACGATGAGTATACCTCAATTAT
ATATTCTTAGAGAATTTTGAGCATAAATGAACTGCCAAGGAACAATGCAGCCTTTCTTTCTTCATACTGTGATTTTTTTACTAGCAATTTTAGTAGATTT
ATATTTATGAGCATGCACTTTCAGTTCAGTAAACTCGAGTCTGCATTGATGCATTCTCCACAAAGTAATGCCGAAAATGCTGCACCGTTGGTATAATTTG
CTATATTTTCTCAGTTAAGATTCTTGTTCTCACAGGCAAGAACCATAAAAGAAGCTATTGAGGATATCAACTTTGAGGTCGATGAACTCCAAGAACAAGA
AATTGCCGTATGCAGGCTCCGGATAAAAGGAATGGCATGTACAAGCTGTTCTGAATCTATTGAACGGGCACTTCTGATGGTACCTGGAGTTAAAAAAGCT
GCAGTGGGGCTTGCCCTAGAGGAAGCCAAGGTGCACTTTGATCCAAATATTACCAGCCGTGATTTACTAATCGAGGCTATTGAGGATGCTGGATTTGGAG
CTGATCTCATTAGTTATGGGGACGATGTGAACAAAATGCATCTAAAACTTGAGGGTGTGAGTTCTCCAGAAGACACCAAACTCATTCAGTCGGTACTGGA
AACTGTAGAGGGAGTGAATAATGTTGAATGGGATACATCAGGTCAAACAGTTACAGTTGCATATGACCCGTATGTCACTGGTCCACGATTACTTATTCAG
CGCATTCAGGATGCTGCAGAACCCCCTAAATGCTTTAATGCCAGCTTGTACTCACCACCAAAGCAAAGAGAAGTAGAACGCCACCATGAAATTATGAGTT
ACAGGAACCAATTTCTTTGGAGTTGCCTCTTTTCAGTTCCTGTGTTCCTGTTCGCGATGGTTCTGCCCATGCTCCCTCCTTCTGGAGATTGGCTGTTTTA
TAAAATCTACAACAACATGACGGTAGGTATGCTACTGCGGTGGTTGCTATGTTCTCCAGTTCAGTTCATTATTGGTTGGAGGTACAGTCTCAACCTGGCA
ACAACATCTTGATGTTGATTCCTTCTCTCTGAAAAAATGTTAAGCTCTTTTGTTTCAAAAAATGCAATTATATAAAGGTATCATGCTGTTTGGGAATGAT
AGAAGTACTGCAAAAGTTGTCAAACGATGCTGCTTTACAATTTCTTCACTGCAATCTTATGCTACAGCATGTGTCTTACGTATTTCACTTTGTATTGATA
ATTGTCAGATTTTACGTTGGAGCTTACCATGCACTGAAGCGAGGGTACTCTAACATGGATGTGCTGGTTGCTTTGGGAACAAATGCTGCGTACTTCTATT
CTGTGTACATTATTGTGAAGGCACTAACATCAGACACGTTTGAAGGGCAAGATCTTTTTGAAACTAGTTCGATGTTGGTATCTTTTATATTGCTGGGAAA
ATACCTTGAGGTGGTGGCAAAGGGGAAGACATCAGATGCTTTGTCAAAGCTGACAGAACTTGCACCAGAAACAGCTGTACTTCTCACACTGGAAAAGGAT
GGAAGTGTCATTTCAGAAGTGGAGATCAGTACCCAGTTACTTCAAAGAAACGATTTCATTAAGATTGTCCCTGGTGAAAAGGTCCCAGTTGATGGTGTTG
TCATCAAAGGCCAAAGCCATGTTAATGAAAGTATGATAACTGGGGAAGCAAGGCCCATTGCAAAGAAACCGGGAGATAAGGTTGGTATTTTTGGATTCCG
ATTGCCTCATCTGATGTTATTTATCATGTACTGTCCTGATGCTTCAATTGTCTTTTTTAAAGGTTATTGGTGGTACTGTAAACGATAATGGTTTCATAAT
TGTTAAGGCCACCCATGTTGGGTCAGAGACGGCTCTGTCACAGATAGTCCAGCTAGTTGAAGCTGCTCAACTTGCAAGAGCTCCAGTACAGCGGTTGGCA
GACAAGATTTCACGGTTTTTTGTTCCAACTGTAAGTTATCTGTTATTTTCTCCTTAAATTTGCTCCTGCTATGTTGCTCTGCATCATCTTTTGCATAATC
AGAGCATGGTCAGAAATTACCTACCCTTGTGGTTCATAATTGGTTACAGTAGTAGTTTGTCGGTATCAACATTATGCAAATGTGATGTACATGACCAATA
TGAGTAGTCAGCCTAGACTCGGCTAGCATTCAGCTGAAGACCTTGTATGTGCTACCGGCTGGCTACCCGGGTTCTATTGTATACTCCTGTTTTGTGAACT
TGTCAAGATCAAATTTGTTTATTTGATTTAGTAACTATCTAGTTTAACCTTGTTCTTTACTGAGCTGATTAGTTTTCCAGCAGTAAACAGTAGGTTCATT
GTGGGAAATCATACCCTGCTTGATACGTACAAATGTTCTAGTATGATATTTGCTGCCAGGCTATCTCTTGAGAGAAAACCTTTCTCATATTGATTGTTTC
TTCTCATTTTAAGGTTGTGGTGGCTGCATTTCTTACATGGCTTGGCTGGTTCATACCCGGGCAACTTCACCTCTACCCTCAGCAATGGATTCCAAAGGCA
ATGGATAGTTTTGAGCTTGCTCTGCAGTTTGGAATATCTGTCCTAGTCGTTGCATGCCCGTGTGCTCTGGGATTAGCTACCCCAACTGCTGTTATGGTTG
CTACTGGAAAAGGTGCTTCTCTAGGTGTTCTTATCAAAGGTGGCAATGCACTTGAGAAAGCTCACAAGGTAATCTTGAAACTTTTTGTGCTAGCTTGTGT
GTGTGTGTGTGTGTGTGCTCGTGCGATACAGACTCCAGTGTAAGGAGTATGTTTTTCTTCTCCATATAAATTCTACTGTGGTATACTAACACACACTGGA
CCACCGTTTTGATCTCTCTGTTTGCAGATTAAAACTATCATATTTGATAAAACTGGAACCCTGACTAAGGGTAAACCTTCTGTTGTTCAAACAAAGACCT
TCTCCAAGATACCACTTCTAGAATTGTGTGATTTAACTGCCAGTGCTGAGGTTGGTTTGTTAACCACTTGTCATTTTCCGCATTTATGTTGGCAGACACC
ATATGATACGTTCCTACTTATTATTATTCTGTTGTTATAAACTTTTTTTTCCTCCTTTTTTGGGTGTCTGGCTCTAATTTTCTCTTTAACTTGAAAAATT
GTGACTTTGTCAGGCAAACAGTGAGCATCCTCTATCAAAGGCTATTGTTGAATACACAAAGAAGCTCAGAGAACAGTATGGATCTCCGAGTGATCATATG
ATGGATTCCAAAGATTTTGAGGTGCATCCAGGGGCAGGGGTCAGCGCGAATGTTGAAGGCAAGCTGGTTTTGGTTGGGAACAAACGGCTCATGCAAGAAT
TTGAAGCTCCAATGAGCTCTGAAGTGGAGGAATACATGTCTGAAATGGAGGATCTTGCCAGGACCTGTGTGCTTGTTGCGATCGATAGGGTTATCTGCGG
AGCTCTTGCCGTATCGGATCCTCTGAAGCCTGAGGCAGGACGCGTCATTTCACACCTTAGCTCAATGGGCATCACAAGCATCATGGTGACGGGCGACAAC
TGGGCTACAGCCAAATCCATAGCAAAGCAAGTCGGGATCAGCACCATATTTGCTGAGATCGATCCAGTTGGAAAAGCTGAGAAGATCAAGGACTTGCAGG
TACGACGGTCTTTTCTCTTTTCGGCAGGGATTATTACCTGGCATTACATTTTGCATTCCTGCTTACTCCATTCCCGCACAGACGCAAGGACTGGCGGTGG
CGATGGTCGGCGACGGGGTGAACGACTCGCCGGCCCTGGCCGCAGCGGACGTGGGCATGGCCATCGGCGCGGGCACAGACGTTGCCATTGAGGCTGCCGA
CATCGTCCTGATGAAGAGCAGCCTGGTGGACGTGATCACCGCCATTGACCTCTCGCGGAAGACCCTCGCCAAGATCCGGCTCAACTACGTCTGGGCCCTG
GGCTACAACGTCCTGGGCATGCCGATCGCTGCTGGCGTCCTGTTCCCGTTCACGGGCATCCGGCTCCCCCCATGGCTTGCCGGGGCCTGCATGGCCGCCT
CGTCGGTGAGCGTCGTCTGCTCGTCGCTGCTGCTCCAGCTCTACAAGAAGCCGTTGCACGTCGAGGAGGCGCCGATGACGGCAGGACCCGGCGATGGTGG
CTCGAACCTGGTGTGAGGAGCACACGCCCGTTCTGGCCTCCGTCTCGCGGTGCTACTGACGAAACTGTTGCTGTCAACGTTGCTCGAACCTGGTGAAACT
GTTGCTCGAACCTGGTGTGGGCTGCAGCTATTTGCTGGCATGCACCTTGAACTGACGCCGATTGAAAACGCCCTGTTTGCTGTGGCCCTCCTGATTGATT
CGTGTGCATATGTAATTTCACGCAACCCTTTTCCTTTTGTGCGGAATGATTTTTTTTATATAATAATATGGGAGGTTTATCCTTGAAACGGAACTATTCA
TCAGATTGTTCCATCATTGGCTAACAGACTCTCAAAACGGACATTGTATTTGTCCGCAGACTGGTCCGGACCAATTTGCGGATGTGGATGCGGACACTGA
TG

>Traes_6DS_9FA053DF8 

TCGCTGCTGCAGAACCGCGCCCACGTCGTGTTCGACCCCGCGCTCGCCAAGGTTTGGTTCCGTGTGATCCCTCCCCCTCCCGCTCCCTCCTTCGCCTCCG
CGCGCGCTGGAGATTTGGCCTGGGATCGCGCCCCTGCGGTGAATTCTGGCGCGGTGGCTTCGAGTTTGTACGATTATAGCGCTCTTGTTGGTAATCAGCA
GCGGAATTGGTCAGCGCGAGGCGGGAAACTTAGCTGCGTTTTGTCGGTTATGGTGGTTAGGATGCGAAACCAACACTCACAACTCGTGCTGTAGCTGCTT
CATTTTTGGCTCGCCTGTCCTTGTTCTAGCTGGCTGTTCCAATTGATTAGTCGTGTGGGTTGAGTTTGTGGGACACTCTGCGTTGCTTTGTCGGGAATCG
AGTCTAGCGTGTTTGATAATCATGTGGATTGTAACCACGTTTACGAAAAAATATCGGGAGATTTTCGTAGTGCCAATTGTAAAGGTGCAGTCCTAGTACT
GGATCATAACGATTTTCATGGTAATTTAACTGGTTCCCGAACAGGACCATGAAGCACCTGTACTGTAAACTTGCAATTGCAAACAACCTCTGAAAAAAAA
GTGATGTTAGGTCTGTTTCAAAGATCTCAACTCTCCACGACGTTGCCAACCTGTAACCTTTCTTATTTAAACTAACTTGCTTTTATATAAAGTTTCTGAA
ATGGACCTGACAGTGTTTGTTGTATTCAGGAAGAGGACATTGTAGAAGCAATAGAAGATGCTGGGTTTGAAGCAGAAATCCTCCCAGATTCTGCTGTTTC
TCAGCCAAAGTCACAGAAGGCTTTGTCAGGCCAATTTAGGATAGGGGGGATGACTTGTGCTGCCTGTGTGAACTCAGTTGAAGGGATCTTAAAGAAGTTA
CCAGGTGTAAACAGAGCAGTTGTTGCATTAGCGACCTCATTAGGGGAAGTTGAGTACGATCCGACTGCTATTAGCAAAGATGAGATTGTTCAGGCTATCG
AGGATGCTGGTTTTGAAGCCGCACTGGTACAAAGTAGTGAGCAAGATAAGGCTTTATTAGGTTTGATAGGATTGCATACAGAGAGAGATGTAAATTTATT
GTATGATATCCTGAGAAAAACAGAAGGCCTGCGGCAATTTGATGTAAATTCTGTACGGGCAGAAGTTGAAATTACATTCGATCCAGAAGTAGTTGGTTTG
AGATCGGTTGTGGATATTATTGATATGGAAAGCAGTGGCAGACTGAAAGCCCATGTACAGAATCCATATGTACGGTCTTCTTCAAATGATGCACAAGAGG
CTTCGAAAATGCTTCACCTCCTTCGCTCAAGCTTATTTCTAAGTGTAAGTTTTTATCCCTGCTATCCTATTTGTTTATGGTTTTCGTTGCATCTCTAGTT
CAGTCTACATTTTCCTCTGGTAGCTATACCCTTATCCTAGTTGTGACCGTAAATAAATAGCAAGCCCATCTGATGTGTCAGCTTGATTTTATATAATTGT
CACTATTGCATACAGTTACTACTATAAAGAGATAATATAAAGTAAAATTATCATGAGTTGTTGTTTTACTTGCGTACTGACTTTCTTTACTGGTTTCCTT
GCACCAGATTCAAGTGTTTTTTATGCGCATGGTATGCCCTCACATATCTTTCATCAACTCATTCCTACTCATGCACTGCGGACCATTTCGTATAGGAGAT
CTGCTCAAGTGGATGCTGGTGAGTGTAGTACAATTTGTTGTTGGCAAACGTTTCTATGTTGCAGCTTATAGGGCCCTTAGACATGGCTCTACAAATATGG
ATGTATTGGTCGTTCTTGGCACAACTGCAACATATGTGTACTCAGTTTGCGCGCTTCTTTATGGGGCATTCACTGGATTTCATCCTCCGATGTATTTTGA
GACAAGTGCAATGATAATTACATTTGTGCTATTGGGGAAGTATCTTGAGGTGCTTGCTAAAGGAAGGACATCAGATGCAATTAAGAAGCTTGTAGAGCTG
GTTCCTGCTACAGCTATCTTGCTTCTGAAATACAAAGGTATCTGATTCGTACTTTATGGTAACTTAGCATGCATACACCAAAAATGGCTAGCAGTTCAGA
AAGCTCATGTCTAAGTGATTTACATATAGTCCCCTTCTTTTTATGTTTTTCGTTGGATATTAGTAATTAACTGATTGCTTAGGATTGCAGCCTTGCATCC
ATACTCTTGCATTTTGATTGTAGTTGCACACCTCAACTCATAGCACTGTACCTGAATCCAGATGGAAAATATGCTGGAGAAAAGGAAATTGATGCATTGT
TGATCCAACCTGGCGATGTCTTAAAAGTGCTTCCTGGTTCAAAGATTCCTGCTGATGGCATTGTCACTTGGGGTACAAGCCATGTTGATGAAAGTATGGT
AACTGGTGAATCTGCGTCTATCTGCAAGGAAGTATCCAGTTCAGTTATTGGAGGCACCATGAACCTAAATGGCATCCTTCACATACAAGCGGCGAAAGTA
GGATCAGGGACAGTTTTGAGCCAGATAATATCTCTTGTTGAGACTGCCCAGATGTCTAAAGCACCTATTCAGAAGTTCGCTGATTATGTGAGTGCACTTG
TCTGTTTATGATGTTTCCGAGTTATAAAAATTATCTCTGTTATAATCTTAAAATTGTAAAACATTTTTCTGGTCAATTTCATTACACTTCTGTCATTGAC
GTAAGTGCTAAGGATGTATTTTTATTGCCTTACAAAAAGTATATTAGTCATGTCAGATTTCACACAAACTGTTTACACCTGGTTGGTTTTTATCAAGTCA
TTAGTTATTGAAAATCAGTTTATGTTCTTATTATTACAACACATTACATGAAGAAACCAGTGCAATCTTGGGGATTTGTACATCTTGTTTAACATGCAGT
GGCATTTTGTTTCCTATAATAACCATTACGTTTTGTGAATGTTGATGCTATCTATGTTCTTTTCAGGTGGCCGGCATTTTTGTTCCTATTGTCATCACAT
TGTCCTTACTGACATTCTGTACATGGTAAGTTTCACGGTTCATGCATCTGTCTGAGGTTGGGTTTGGGGGCGTCAGGCTACTTGTGTCTAAAACTTTCAT
GCATCATTGACCTTTGTAGGTTTGTATGTGGGACGCTGGGGGCATATCCAAATTCATGGGTTTCAGAAACTAGCAATTGCTTTGTTTTCTCCCTCATGTT
CTCCATCTCTGTTGTGGTAATTGCCTGTCCATGTGCTCTTGGTCTGGCGACACCAACTGCTGTTATGGTAGCAACTGGAGTTGGCGCCAATCATGGAGTA
CTTGTAAAGGGTGGAGATGCACTGGAGAGGGCTCAGAATGTTAACTATATTATATTTGATAAAACTGGGACACTGACACAAGGAAAGGCCACTGTAACAA
CGACGAAAGTGTTCTCAGGAATGGATGTTGGTGACTTCCTCACATTGGTAGCATCTGCGGAGGTGAGGCAACACAAAATTCTCTGGAATTTTGTTTATTC
GTAGTAGAGTGCAAACATGGTAATCTTACTTTGTTCTTTTCTGTTAATTTAGGCAAGCAGTGAGCATCCACTTGCAAAAGCTATCTTGGATTATGCATTT
CATTTCCATTTCTTTGGCAAACTCCCCTCATCAAAAGACGACGTTAAGAAAAGAAAAGAAGATGCATTCTCTCAATGGCTCTTGGAAGTTGCTGATTTTT
CTGCCTTGCCTGGCAAAGGAGTTCAATGTTTGATCAATGGGAAGATGATTCTGGTGAGCTATGTGATACAGCTATTCTGGATTATTTTTCTTAATTGCTT
AAGGAAAGAGTTACTATGCCTGGGTAATCCAATAATTTGATGTTAAATGTTTTATGTAGGTGGGCAACCGTACTTTGATATCTGAAAATGGGGTTAACAT
TCCTGAAGAGGCTGAAAGTTTCTTGGTAGACATGGAATTGAACGCAAAGACAGGCATTCTTGTAGCATATGATGGCGACTTCATTGGTTTGATGGGGGTA
ACCGATCCCTTGAAAAGGGAGGCTGCTGTAGTTATAGAAGGCCTAAAAAAGATGGGCATTTATCCAGTTATGGTGACAGGGGACAATTGGAGGACTGCAC
TGGCAGTTGCAAAGGAGGTCGGTCGGAATTCTCATGTAGTAGTGCAACCACATCCACATTTGATTATTTTGATTCTTCTGGACGCAATATCAGTAAATAT
GAGTTCAACTTTGCTGCCTAATTGATTTCATGTGTACAACTTCATTAGTTGATTTGATGTTGCTTATATGAGTTGCCTCCTGCAAAAGCTTAAGTTATTG
AAACCATTGTCCTTCTGCAGATTGGAATTGAAGATGTGAGAGCAGAGGTTATGCCTGCCGGAAAAGCTGACGTAATCCGCTCTTTCCAAAAGGATGGGAG
CGTGGTTGCAATGGTTGGAGATGGGATCAATGATTCCCCTGCCCTGGCAGCAGCTGACGTCGGGATGGCCATCGGTGCAGGGACTGACATCGCCATCGAG
GCAGCAGACTATGTGCTGGTGCGGAATAACCTTGAAGACGTCATCACGGCGATTGACCTCTCAAGGAAGACGTTCAGCCGAATCCGGTGGAACTACTTCT
TTGCCATGGCGTATAACATCGTTGCCATCCCTGTGGCTGCCGGCGCACTCTTCCCCTTCACCGGCCTGCAAATGCCGCCGTGGCTGGCTGGCGCTTGCAT
GGCCTTCTCGTCGGTTAGTGTAGTATGTTCCTCGCTGCTGCTGAGGAGATATAGAAAACCAAGGCTTACCACCGTCTTGCAGATAACTGTAGAGTGATTT
CAACTTGGAACCTAACCCGCCTGTTTTTGTGTGTGACATTTCTACTTGAAAGAAATGGATATGGCATCTGTTTGTAACTCAGTGATGATACAGTTTTTGA
CACCTGTGCTTGTAAATAGCATATATATACACAGATGTAGATTGTGTGTAATTCAGATTCCCAGTTGTTCACAGGATGTTAATTGGCTAGTCGAACATAT
GGGACTGCGAGCCTCTTTTACTTGAGA

>Traes_7AL_7A2639A1B.2
GGAAAGTCTAAAAGAGGTGCTGAGCTGACGGTTGACATTGCAGATTGCACGGCTCAGGCAACGTGATATGGAGATTGGTTTCAAAACACTAAACTAGTAA
ACTGTGTGACAAACTTTTACTACCATTTTGCCATGTACTTGCTGGAAAATGGCAATGAGATGGTAAGTTTGTACTCACCGTACTGATGTCGTCTGGGTCG
TATGGAACTTTTAGCTTGTTTTGCAACAGCTTTAAAAACTGCGATCACAGCTTATTAGTTATACTTGTGTTTTGAATATTTTTTCCCCCACCATGAGCAG
TGAGCCGCCCCTTTTGACCATTTGCTTTCTGGCTGGAATCTTGCCGTTTAGCTTCAGATTATGAATATAATTAGCTTGGAATGATTCCTCAGAGAAGGGT
GACCAACCTTTCCCCACCGTTGGCCGTAAAAAGACAAGCTCGGGCAATCATACGAGCTGTTTGATCCCTCTTTTCCCCTTCTCTAGAATGGTTCAACTTC
AGTTTGTATACTAATCCTTGTATGTCAAGTTCTGCTCCAGTTTAGATGACTGATTCCATAGTGATACATATTGGCTCGAGATCTTTTGGCATATTTGGGT
CACTTTGTTAACTGCAATTTTATTTTGGGACTTCTCTGTGCAGGTCGAGGATATAATAGAAGCTATAGAAGATGCTGGATTTGACGCTGAAATTCTCCCA
GATTCTGCAGTCCCTCAACCTAAGTCACAGAAGACATTGTCAGCACAATTTAGGATAGGAGGAATGACATGTGCTAATTGTGTAAACTCAGTTGAGGGTA
TCTTAAGGAAACAACCGGGTATAAAAGGAGCAGTCGTTGCCCTGGCAACCTCATTAGGAGAAGTTGAGTATGATCCGTCTACCATTAGCAAGGATGAAAT
TGTTCAGGCTATCGAGGATGCTGGTTTTGAAGCTGCATTCTTACAGAGTAGCGAGCAAGATAAGATATTGCTAGGTCTGACTGGCGTGCACACAGAGAGG
GATGCAGATGTACTACATGACATCCTTAAGAAAATGGATGGTTTGCGACAGTTTGCTGTAAATACTACCCTCTCAGAAGTTGAGATTGTATTTGATCCAG
AAGCTGTTGGTCTGCGATCAATTGTGGATACTATTGAAATGGGAAGCAATGGGAGATTCAAATCACACGTGCAGAATCCTTACAGTAGAGGGGCTTCGAA
TGACGCACATGAGGCCTCCAAAATGCTCCATCTTCTCCGCTCTAGCTTATTCCTAAGTGTAAGTTCTGATCTTTGCTTCTCTCTTGCTCACCCTAGACAG
TTTTGCTCAAAGGTTCAAGTATAATACATGTGCTGTGATTATAGTGCTGTCGGCATAGTTGATAGTTGTATTTGGCAAGACAACTTACAGTACAATAGGG
AATGTATGATATGTTGGCAACAGGTAGCATATAAATGACACTCACATATTATTGTCATCGTGTGGCATCTTCTAACTAACGAAAGAAATATTTTAGTTTC
ACTGTTCTTTTTGCTTACATGTGAAACCCAACAAGATAAGATGAAATAAGAGAGCAATATTGTTCAATTTCAATGTTTGAGCAAGTAATAAACGAGAACA
CAGACATCTTACATGGTATTCACATCAAATCTGGCAATTGACTAAACAGTAGAGGTATTGTAGAAAACAAATAAAATGCAGGGTCGTCTACTTTTCTAAA
ATAATTTACCACGAGTAGGTGTAGGGATATTTGGTATTTTTGCCTAGTAATATATTTTGTTTGCTTCCTACTGTTCAGAATACACCGAACTTTTGCTATG
CTACTACTTGCTTACTGACTCAATTCAATTGCCTCTTTGCAACAGATTCCTGTATTCTTCATACGTATGATCTGCCCGAGTATACCTTTCATCAGTACAT
TGCTTCTCAGGCACTGTGGACCATTTCATATGGGGGATTTGGTGAACTGGATATTGGTTAGCATTGTACAGTTCGTTATTGGCAAGAGATTCTATGTTGC
TGCTTACAGAGCCTTAAGACATGGTTCTACAAATATGGATGTGTTAGTTGTTCTTGGCACCACTGCATCATATGTATATTCCGTTTGTGCACTACTATAC
GGAGCATTCACTGGATTTCAACCTCCCATATATTTTGAGACCAGTGCAATGATAATTACGTTTGTGCTATTTGGGAAGTATCTCGAGGTTCTTGCAAAGG
GGAAAACATCAGATGCTATTAAAAAGCTTGTAGAACTTGTCCCTGCTACTGCTATTTTGCTTCTGAAAGATAAAGGTAAGTTTTACACACACATAACTGT
TGTACTCAAATGCAGTTCGTCTAAAACTGCAAGCAAACTGACATTACTATTTCAAATTCAGAAGGAAAATATGTTGGGGAGAGGGAGATTGATGCTCTGT
TAGTCCAACCTGGTGATGTCTTGAAAGTTCTTCCTGGTTCGAAAGTTCCTTCTGATGGTGTTGTTGTTTGGGGAACAAGCCATATCAATGAAAGTATGAT
AACTGGTGAATCTGCACCGATGCCTAAAGAAGTATCAAGTGTAGTAATTGGAGGGACAATCAACTTACAGGGCATCCTTCATATACAAGCAACGAAAGTA
GGATCCGGAACAGTTTTGAGTCAGATAATATCTCTGGTTGAAACTGCTCAAATGTCCAAAGCCCCTATTCAGAAATTCGCCGATTATGTAAGTTTTTTTT
TGTGTGTGATTTCCCATATTCGCTTTGTCACTATGTATCAAATATCTCTGTCAACCATGCACCTTTGCTAAAATCATTTTAGATCCCAAAGCATTGTCTG
CGATAATGTGCTGTTTGCCACATTTGAAATGATGCATATGGACATTGTTTTTATGCCATTTTTTGTATTTCAATGCCTCTTACAGGACAGCACTTTACTC
TTTTATGTTGTCTGAACTCTGAAGTACATGTTCATTTCACACGTTGCCTTCTGGTCCTCTTATTATTTTAATGTTGCGCGAAGTGCATGTTCATTTCACA
CATTGCTTTCTGCTCCTTTTGTTATTTGAACCTATTAACTTTTAGTAAAACTTTCGGAGGATTAGCTTACTTCTGAATTAGCTGCGTGTTCACCAAAAGC
ATTGCAACGTATTGTAGATGCCTATTTTGGTTGGTGCTGACATTCCACTGTTCCATTTTCAGGTGGCTAGCATTTTTGTTCCAATTGTCATCAGCTTGTC
CATTCTAACGTTCTCCGTGTGGTGAGTTAAATAAACATTGTACAAAATTCATAGTAATGCTTCGTTCAAGTTTCTCACTTGTGGATTGTCTACTTTTGTA
GGTTCTTATGTGGATCGTTGGGAGCATATCCACATTCATGGTTTGACGGAACTAGCAATTGCTTCGTTTTCTCCCTCATGTTCTCCATATCTGTTGTGGT
GATTGCTTGTCCTTGTGCCCTTGGTTTGGCAACCCCAACTGCTGTAATGGTGGCAACTGGAATCGGGGCTAATCATGGAGTACTTGTAAAAGGTGGAGAT
GCATTGGAGAGGGCTCAAAATGTAAATTACGTGATCTTTGATAAAACAGGGACACTAACACAAGGAAAGGCTGTTGTTACAACTGCAAAGGTTTTCTCTG
GAATGGACCTAGGAGATTTCCTCACACTAGTAGCATCTGCAGAGGTGAGGCAATCAATCTTGATCACAAATAACTCTTATGGTTCATATCAGTATGTGGT
AAAAACATGTTATGGTTTGCTCCTTGCTCAGGCAGGATATTTTCTACTTTCTGCCTGCATATCCATATATGATAAAGGGAAAAAAAATGTAAGTTGAAAA
ATATTTATGTTTTTGTTTTGTACACAGGCAAGCAGTGAGCATCCTCTTGCAAAGGCTGTATTGGAATATGCATTTCATTTCCATTTCTTTGGCAAGCTCC
CTTCGTCAAAGGATGGCATTGAGCAAAGAAAAGAGCAGATACTGTCCCAATGGTTGCTTGAAGCTGAAGATTTCTCTGCTGTGCCTGGCAAAGGAGTTCA
GTGTTTGATCAACGAGAAGAAAGTTTTGGTGAGTCATAAGCTGCCATTTATCCTTCACCCCTTCTGTACAATACCTCAAAGCAGTGTGCAACTGTAGCAT
ATGTATTTATAAATCTTTCCAAGTAAATTGCTGATTATCTGTAATAAAAATGTCACTGCAGATTGGAAACCGTGCCTTGATGAACGAAAATGGGGTGAGC
GTTCCCCCGGAAGCTGAAAGTTTCTTGGTAGACCTGGAACTGAATGCAAAAACAGGCGTTCTGGTGGCATATGACAGCAGTTTCGTGGGGTTGATGGGGA
TTGCCGATCCCCTGAAAAGAGAGGCCGCTGTAGTCGTGGAAGGACTGAAGAAGATGGGCATTCATCCAGTGATGCTCACAGGTGACAACTGGAGGACTGC
ACAAGCTGTCGCGAAAGAGGTTCGCATCAGATTTGCTTCTGAATTCTGATCACCCATTAAGTCTATTCTTACCACCTCAGGTGCCTAACTGTTTACACTG
GGTTATTGTCACTTGGCAGGTTGGCATTGAGGATGTGAGAGCAGAGGTCATGCCTGCCGGGAAAGCCGACGTGGTCCGGTCGCTCCAGAAGGACGGGAGC
ATAGTGGCCATGGTCGGGGACGGCATCAACGACTCCCCGGCCCTCGCGGCGGCGGACGTCGGGATGGCCATCGGGGGCGGCACGGACATCGCCATCGAGG
CGGCCGACTACGTGCTGGTGAGGAACAACCTGGAGGACGTGATCACGGCCATCGACCTCTCGAGGAAGACCTTCAACCGGATCCGCTGGAACTACTTCTT
CGCCATGGCGTACAACGTGGTGGCCATACCGGTGGCGGCCGGCGCGCTGTTCCCGCTGACGGGNGATGCCGCCGTGGCTGGCGGGCGCCTGCATGGCCTT
CTCGTCTGTCAGCGTGGTGTGCTCCTCGCTGCTGCTGCGGAGATACAGAAAACCCAGACTCACCACCGTGCTCCAGATAACTGTAGAGTAGAGCCATGGC
TTTTGTGAATACTGTAACTGTAAGTCCCCTTCACCATTTTTACAGAAATGAAATGAAAAGAAAGAAAATGGTTTCCTGTGTACTCCATTGCTCACGGCTG
CGGTGAATTACTTTTCTGCTTCTTCGTAAACGGCCAG

>Traes_7AL_8304348B7.1

TATACCTGTTGGCTTAATCTACTCGTCTTGGAGGAACGGTATCTTGTCATCGTCACATATTTACACCCATTCCTTTTTGGTGCTCTGCCGTCCCATAAAT
TGTGGCAATTTTGGCAGGAAATGGATGGTGGCAATTGAATAGCCAATGGCTCACTTGTTTTACTTGCTTTGTTTGCAGTTGCTGGGGCCATAGCTCTCAA
GGACTATTCTGAGGCCGGGTTCATCGTCTTCCTCTTCACCATAGCCGAATGGCTCGAGACCAGGGCCTGCGGCAAGGTATGTTGTCCACAAATTCCTTTC
ACCTAAGAGATCAGAGCTGTGAGGTCCTCTCATGACCCCACTTACCGGGAAAGGGAGCTTTTTTTTCGATGTGGCATGGTTAGGAGCACATATTCGTACT
GATGCGGCATGGCAGGGTATGCTGATATTGATGTGCACTAGACCCACTGATGGACTTGTGAACATATTTTGGTCTGCCATTCTACGCGTAGTAGGTTGGA
GTAGAGCCAGGCCCGTTTCGCTGATTGTATTGCCTTTTTAGCATACCTCAGCTGTCACTTATCAGCCAAGGGACTAATGAACTTTATATCTAGTGGACTC
AGACATGCATATACACTCATATCTAGGTGTAAGACATGATTAGGGAAAGCCACGCCAATAATTTTGGAAAGATGAGGAGCTGAAGGCAACTACTAAAAGT
AATGTCTTCTAAAAAAGAAGCAGTAATCATTAAATATGTCTACATGGGCAATAATTTTTCTTTTTGTGCTACTTTGTCCCTGAAAAATCTGATTACATAC
TCTTTGACATGCAGGCCACTGCTGGCATGTCGTCACTGATGAGCATGGCACCACAAAATGCTGTTCTGGCAGAGACTGGACAAGTGGTTGCTACCCAGGA
TGTGAAGATCAATACAGTAATAGCTGTGAAGGCAGGGGAAGTCGTGCCGATCGATGGTGTTGTTGTTGATGGACGGAGTGAGGTCGACGAGAGCACCCTC
ACCGGGGAGTCCTTCCCTGTGTCCAAGCAGGCAGACTCCCAGGTCTGGGCTGGCACACTCAACATAGATGGTAATACATACTACACTGTCACTGGAATCG
ACATTGCTGGGATGCCTAAAATTCACCTCTGGTCGCTGATCATGCACTGATTCTACATTGGTGATCTGTCAGGTTACATTGCTATGAGGACAACTGCTAT
GGCCGACAATTCTGCGGTGGCCAAAATGGCAAGGCTGGTCGAAGAAGCCCAAAACAGTCGATCCAGTACGCAGAGGCTGATCGACACTTGCGCCAAGTAC
TACACACCCGGTAAGCCAGATAGAAGAGACTATGCCTGTAGCGAAAATTCAGTCATTGACAGTTGTTGGATCGGATGGTTTTACTTACTGTGATCTTTGG
TTGCACCTCGCAGCTGTTATTTTCATGTCTGCAGCAGTGGCAGTGATCCCTGTGTGTGTCAGAGCACGCAACCTAAGACACTGGTTTGAACTGGCCCTAG
TTCTCCTGGTGAGTGCTTGTCCATGTGCTCTGGTGCTGTCGACACCTGTGGCAACCTTCTGCGCGCTACTGAGGGCCGCGAGGACCGGGCTCCTCATCAA
AGGAGGGGATGTCCTTGAGTCCTTGGCCAGTATCAAAGTTGCTGCCTTCGACAAGACTGGTACAATCACTAGAGGCGAGTTCTCTGTCGAGGAGTTTCAG
ACAGTTGGTGAGCGTGTTTCGAAGCAACAACTTATTTACTGGTGAGTGTGGCATCCATATCAGAATGCTCAAAATTCTTCAACGACATTATGTGCTTCGA
TCTTCTTGCAGTATTTTAATTCCATGACTGTTGCAGGGTTTCAAGCATCGAGAGCAGGTCGAGCCACCCAATGGCATCTGCTCTTGTTGGTTATGCTCAA
TCAAACTCTGTAGAGCCAAAATCAGAAAATGTTGCTGAGTTTCAAATCTATCCTGGCGAGGGGATTTACGGTGAAATTGATGGAGAGGGCGTATATGTTG
GGAACAAAAGGATCTTGGCAAGGGCATCGTGTCAAACAGGTTGGTGAAATGTGAACTCAGCATTTACATATTCAATGTTGACAACATTCTTTTGCTATTT
ACAATTGGACTTACTGTTTAATAAGAGACAAACCTACCCATGCATGAAGTTACTGAAATGAGCATTGCTCAGTAGCATTAAGTTAGTCATTTTTACAGTA
TATTTTTCTTCATTCTTCTATTTTGTTTAATCGAAACACAGTTTTCTGTTGAAATCTTGAGCTGTTAACTGATCATGTGCAACTTTTTTTGTTCTATAGT
TCCAGACATAGTAGAACACATGAAAGGAGTTACCATCGGATACGTGGCCTGCAACAAGGAATTGATTGGGGTATTCAGCCTATCGGATTCATGCCGAACT
GGGTCAGCCGAGGCCATCAAGGAGTTGAGATCATTGGGCATAAAGTCAGTGATGCTTACTGGCGATAGTACTGCCGCTGCCACACATGCGCAAAACCAGG
TAATGATTTCTTCTTTTTCTTCTGGAGAATAGGTGGATCTTATTGTTTTGTATTTTCCTTTCTCTAGTGGATACAAATGCAACACCTTCTGATTTTGCTG
TTTCTTTTCTTTTTGTGGCAGCTGGGGAACATACTAGCCGAGGTTCATGCTGAACTTCTGCCAGAAGACAAAGTGAGAATTCTTGATGAACTGAAGGCAA
GAGATGGCCCTACACTGATGATTGGCGACGGCATGAATGATGCCCCAGCACTGGCTAAGGCTGATGTTGGAGTCTCCATGGGTGTGTCCGGTTCAGCCGT
CGCAATGGAGACGAGTCACATTACTCTGATGTCGAATGACATCCGCAGGATCCCAAAGGCTATCAAGCTGGCCAGGAGGACACACCGGACCATCGTCGTG
AACATTGTCTTCTCGGTGACTACGAAGCTTGCAATTGTTGCACTTGCGTTTGCCGGGCATCCGCTTATTTGGGCAGCAGTCCTTGCTGATGTTGGCACAT
GCTTGTTGGTGATCATGTACAGCATGCTGCTACTGAGGGAGAAAGGCAGTGGAAAGGTGGCGAAGAAATGCTGTGCTTCTTCTCACTCAAAAAAGCATGA
GCATAGTACTTCCCACCACCACTGCTCCAATGGTCATCAGCATGAGCATGTATCTGCAGGCAAGCATTCTTGCCATGATCATCACCATGAGCATGATCAC
CACAAAGAGCCTAGCAACCTGCATTCCACAGACAAGCATGGCTGCCATGATCATCACCATGAGCATGATCACCATAAAGAGCCGAGCAACCTGCATTCCA
CAGACAAGCATGGCTGCCATGATCATGGCCATGGCCATAGCCACTGCAAAGAGCCGAGCAGCCAGATGGTGACAAGCAAGCATGTTTCCCATGGGCATGG
CCATACCCACAACATCTGCAACCCTCACCCCACTGCGAACAAGCATGATTGCCATGACCATGAACATAGCCACCACCAAGAACCCAACAGTTCACATTCT
GCCGATGAGCATGATTGCCATGATCACAAGCACTGTGAAGAACCAATCAGCTTGCTTTGTGCCACTGAGCATGCTTGCCACGACCATGAGCAGAACCATG
AGCATCATTGCTGTGATGAAGAGCAAACAGTGCATGTCGCAGATACGCATTCCTGCCACGACCATAAGCATGACGGCAGTGCGGCTGATCCAGTTCCAGA
GCTGTCGATATCTATCGAGAGCGCATTGCCTGATCACCATGAGCAGGAAATCCAGTGCATCAAAGAACACAAAGAGGAAGCGTGTGGACATCACCTGAAG
GTCAAGGATCACGTCCCGGCTCCGACGGATTGCAGCAGGGGAAACTGTCACAGTACGGAGAGCAGCAAGGGATGTGAAT

>Traes_7AL_84D5BAE85.1 

GCAGACCAACGCAGAAACATACTGAAAATAAAAATTGAAAATGAGGAGGTATATTCAATTGCTCGATAATAATGCACACCATGGTAAATTTCATTTCCAA
ATTTCAGAAATCTCTTCTATAGTGGTTTGTTACAATTAGAGCCACTGTTTGCGAAGAAAATCGGTGTAGTTACATTCCATTGAACAGGGAAGTGCTATGC
TTGCTCTGCTACTTAATACAGAAAAAACAGATGTTCGTTGCTTTGAGATTGCTTGTCTGTGGAATGCTCACATGACATTTTTCCTGTTTTCATTGTAGGT
CTCTGCAGCACTTGACGCTCTTGTAGATATCGCAGATGGAAAAATAAATATCCATGTCCTCATGGCTCTTGCAGCATTTGCTTCTATATTTATGGGAAAC
TCATTGGAGGGTGGTTTACTTCTTGCAATGTTTAACTTAGCCCATATCGGTACATAGTTTTGACACTCTTTGAAACTCTCCCCATTTTAGCTCCTTTTTG
TGTATTCGCTGATGGTTTTCTCTTTTGTCGTCATTTCTTACAGCTGAAGAGTACTTTACAAGCAAGTCAATGTATGATGTGAGGGAACTTAAGGAAAATC
ATCCAGAATTTGCACTGTTGTTAGAAACAAGTGGAGATGAATCGGCACACTTTTCAAATCTGAATTATGCAAAAGTTCCTGTGCATGACCTTGAAGTGGG
TTCTCATATTTTGGTCAGAGCTGGTGAGGTGTGTTGTTTGTTTATTTAAAACTCCCTGTATTCCTATTTTTTTTTGTTCATTTCATAGTCTCTTCACAAT
CATCACATTGTTATTGTCTTTCTTTCAATTGGACTGTCTTCATGTTACTAACTGAGCATAATGCTATATCCTATCTTCTTCTATTCCTTTTTCATGTAGA
TGCTATTTGTCTAGTCTAGGTCGTTGGGAATTTTATCTCATTGTGGCGCAGTTCTTCTATTCATTAGGCTGTGCCTGTTGATGGAGAAGTTTACCAAGGA
TCATCCACAATCACCATCGAACACCTCACTGGTGAAACAAAACCTGTTGAGAGGACAGTGGGGGATGCTATACCAGGTGGAGCCAGGAATTTGGAAGGAA
TGATGATTGTAAAGGTTAGGCCTTTTCTTTTTTGAGCGAAGAGACCGTTTCCAAGTTCAGTTTTCTTTGCTCGTTTTGTTCATTAGTCCTGAATGCTTCA
TTTTCTTATCTTGCTTTATTCTCGTAAATAGGATACTAGGATGTGTATGTACTGCTATACTGCTCACACACAAACGTGATTACAGTTATTTAATAGCAGG
TCTGTAATATTTAACTTGCTAGTCATGGTTGGTACTGCATAGCCATCTTGACGGGATGAAACCATTCCAGACTGACAGGAAACATCATTCTGTGAAAGAA
ACAAACCTAATTAATTTTTACAGAATGGACAAACCTAATTGTATTTGTTGGTAGTAACCAGCAACAAATATGCTATTCCTTTTTCTCCTAACATAGCATT
AACTTAGCGCAGTTTATTACATTTGGCGTGTCTCCTTCCAGAATGTTACCTTTTCATGCTCTTATTCGGTTACCTTTGTTCTAGGTGACCAAATCCTGGG
AGGATTCAACACTCAACAGAATTGTCCAGCTGACTGAAGAGGGCCAGCTAAACAAGCCAAAGTTGCAAAGATGGTTAGATGAGTTTGGGGAGCATTATAG
CAAAGTTGTCGTGGCTCTGTCTTTGGCTGTTGCACTACTGGGACCATTCCTCTTTAATTGGCCCTTTTTCGGTAACTCAGGTATTCCCCTAAGGTCACAT
GACATACTGTGTTGGTGTTATTACAAATACTTCATGCTTCAGAAAGCTTAGTATTGATGATTTGGCAGTTTGTACTGAACTGATGCACTGGACTCTAGGA
TTGAGCTTTCTGTGCTCTGACATTTTCTTTAGTTTGTAGGGGTTCAATTTACCGTGGATTAGGACTTATGGTGGCTGCATCTCCGTGTGCATTGGCAGTA
GCTCCATTAGCATATGCCACTGCAATCAGTTCTCTTGCAAGTAAGGTACTGTCTGAAAGTTTCAACGTTCTTAGCTTTATTGATTATTTTCTTCAGTTGG
TATAAGCAGTGCTTTTTTCGACCTCTAAATTTTCTGACATCATCTAGTTGTTTATTCTAATTTTTATCAGTATTTTACTGGGATATTTTTTACTCATTTT
TCTGTTTTATGGTTATGTGCACAAGGGCTGTGAGAGATAAGAGCATATTAATCTGAATTGTTTGTTGTTCTACAATTATATTAGTGCTGTTGCTGTGTGC
ATGGGAAGATATCAGTTATTACTTTGAGCCCATCTTATCAAACTGTGGTATCTTGGTTGTAGTAGCATTTACTATGACCCATGCTCCTGTTTCTTGAATG
AACCTTCTTCTGGAGTGTGATAGTGGAACTATTCTCTTCTTTATTCCTCTGTAGGGAATTTTATTGAAAGGTGGGCATGTCTTAGATGCCCTATCTTCTT
GTCAGTCTATTGCTTTTGACAAGACAGGCACATTAACAACTGGGAAGCTTATGTGCAAAGCAATCGAGCCTATTCATGGACATTTGGATGCGGGTAATGG
TGTTGACCCTTCTTGTTGTACTCCGAACTGTGAAAGTGAAGCTCTAGCTGTTGCTGCAGCTATGGAGAAAGGAACAACCCATCCTATTGGAAGGTAAGGA
AAATGGATAATTTTCCCAAGGGTCATATTTATTTGTTTTATTTTATTTGCATGCATCATTATGAATTAGAACTATGCAACCCCTTGAACACTAGTTCCCT
TGGGTCAAATGTATTGATAATTACTATACCTGCATTGAATTTATAGCCAATCCAGCCATCCAGGCCAATACTCTGCTGATAGCCAGATTTTCATCAGAGT
GCTTTGATGAAAGAAATCTGCTAATTCATTTTAAACTATCTATCCGTAATTACTTTAGTATTCAATTCAATTGTGTCTGGTTTGACGTCGACTAGAATCA
TCCAATGTACAATTTAATCTGCTATGTTCTGCTAGTGTACTTTAAAAACAATATTGTGGTTTTCTTCAATGTGAAATTCAAATATGTGCTTGCAAAAAAG
AAAGAAGGAATGCAAATATGCAACACCTTTTTTTTTTTACGTATTTTCTAATTTTAGCTGCATAGAAAGATATGTTTGACTAGTCTGTCCTTTAAGTGCT
ACGAGTCCACACGACACACATTGAAAAAAGTGGTATGAATCCACTGCTAATCAGTGGCGATGAATCCTTGCAATCCCAATATAGTGTGTACCATGCTTGA
TTTTCATTAGCTTATAGATGAGGTGCCAACAAGAATTCTATCATATGCCCTTAAACTTGGTGTAAACTTTATTGTCTCCTGTCAGTATTTTAAGCTTGAT
GTTCAAGCTCATAATGTTTAGTTTATGTTCTTTATAGTCTCGTGTATGTTATGATTTTTTGTAGAATAATTTATAGCAGTAATTTGATATTGATTGTATG
ATTCACAGGGCAGTTTTAAAACACTCTGTTGGGAGAGACCTCCCAGTGGTTGCTGTTGAGAGTTTTGAGAGCTTACCTGGTAGAGGAGTTGTTGCTACTT
TGAGTGGCATAAAGGTATGTGTAACTTAGATATATATTTCAACCAGCAAAGTCATATGGAAATTGGTAGATATATCAAGGAAGAACTTTCTGTTGGCGGG
TTATTATTGTAGGCTTGACTGCCACGGTGGACAGGCAGGGTTGGCCACTGTATCTCTGTGTAATGTTCATTATTTTGGAATATGGAAACCATTGTAAATA
TGCTTAATTTGCAGGGAAATTTTATTTTGAGAGTATTTTCTAAATTTAAATATGCCAAGGTTAATGTTGAAATCGATATAGTGCATATACAATTCTTTTT
TTTTGGATTTCTCATGCTCTCTAGAATTGGTCCTAGTCATTGTTTGGTGTTGTGAAGGTTCATAAATGAGAGTGGTTTTCGAAAAGTGGAGTTATTTGGC
TGGATGGTTTGTTTTGTATTAGCTGAATTGCATAATTATATCATGAGAGGAACGCCCTTAAAACAGGATAATGAGATGATGTATCAAGTTTGGATGGTGT
AGATCAAATTGGTTTAATGATCTCATTTGGATGAAAAGGCAAGAGTGGAAGAAGTCCAAGTGTTTTATTGAAAAGTGCCATTGATCTTTCATTTACTATA
AGCAACACATACTCATCGCATCCCTATTTACTCATTAATTCATTATGCTATGGGTATGTTTCTTGTAGATTGAACAATTAGAATGTACATTGTGTGTTGT
TTGGTCAGTACGAAGCATAAGATAACTTGGATCTTGGTATGTTAGGTTGACACTCATCTATTTCTATTACAGGCAAGAGACAATGAAAATGAGTTTGCTA
AGGCATCTATCGGTTCTGTGGAATACATTTCTTCACTATACAGATCTTATGGTGAATCTGAACAAATAAAAGAGGCAGTAAAGTGTTCTGCATTTGGTCC
TGAATTTGTCCAAGCTGCTCTCTCAGTAGATAAAAAGGTGAGTTAGAAAAATCTTCTCATATAAGTATGCCTTTTGATGTTCTTTTATGCTGCTGTACAG
TTATTTGTTTGGGATGTTCATGTAAGCATTCATATATAATAATTATGTTAATTTATAAGTTAATTCAGGCTTGAGAATTGTTTTGGAATCTAAGCTGGAT
TACTTGTTGCAATCTAAGCTCATATGTTGCCCCACATCAATAATAAAGTGTGATTTGTCGAACACTATTTTCTTCATTTGGCTGGTTGGGGTATGGTATA
TACTGGGAGAGCAAAGCAAAAATGAAAACATAAGTCGGTCTATATACGATAAGTTCTGGCAGGCTGTAGTGCCTTTTACCCATAATAAATCTGCCAAATA
TTCTTGCTACATGCCCACATCCATTTGAATGTATTATCACAACCAAATCACCATAGAAGTTGTTGATTATCTGAAGGTTTACCTTCCATGTATTATTTAT
CCGGTCACTGAATCTTATCAGGTAACCCTTTTCCACTTTGAGGATGAACCCCGTACTGGTGTCTGTGAAGTTATATATACCTTAAGAGAAAAGGCTAAAC
TTCGAATCATGATGCTTACTGGAGATCATGAATCAAGTGCTCAGAGAGTTGCTAAAGCTGTATGCATTGAAGAAGTTCACTTCTCTTTAAAACCAGAGGA
CAAGTTGAACAAAGTAAAAGCAGTTTCAAGGGAGGGAGGTACTTCAGTTGTGACTATCAAATGGCAGTTTTATGAATTATGGTTACAACAGTTTTTTCAC
CTTGCATATGTTATTCCATTATCGACATATCTAGCTTAGACACCCACCACTTAAACAAACTGGATTGCTTTCTACTCAATTTCGCCTCCTTCTGTGTTGC
ATGGCTTGATCAAATGCCTAAATGGTTTTCCTCCAACTTCTAGTTACTATTGTATGTGATCTATAACCTACCAGCTACCACCTCAGGTCCTCAGCACTTT
TTTTCCCATACTAAACTCTGTTTATTGTGCATTTGAAGCACTCTACTTTTTGCCAGCCCAACTTTTTCTCATAGAAATTTCGGCTTGCAGTCATATCACC
ATATGCTCGCTATTTGGCCCAAGGGAAGTTACTTCTGATGTCTAATCATTATGTACCTTCGCATTTATTTTCAGGTGGAGGTTTAATAATGGTTGGTGAT
GGTATAAATGATGCCCCAGCTCTTGCAGCTGCAACAGTCGGTATTGTTCTAGCACAACGCGCCAGTGCAACAGCGGTAGCTGTTGCAGATGTTCTGTTGT
TGCAGGATAATTTATGTGTGGTGCCATTTTGTATCGCTAAAGCTCGTCAAACAACATCATTGGTAATGCCTCTTGTGAGCTCAATGTGGAACACTCATCG
ATACAATATTGCTGGTTCTTACAATTTTGATGTTCATCTTTACAGGTGAAGCAAAGTGTAGCTCTTGCCTTAACCTGTATTGTTTTTGCTGCACTTCCTT
CTGTCTTAGGATTTCTTCCTCTTTGGTTGACGGTAAGTTCGTTCTTCCTTGCATAATACTCTCTCCATTCCATAATTCTTGTCGTGGTTTTAGTTCAAAC
TTATTGATGCATCTAGCAGATTTGATGACCACTTGCCAATGATCCGAGGCTAACAATCTGTGTGGCATACTATGAGTTGAAAGTATAGGGGTGAAAATAA
GGTCATTTTATATTGATAGTGAAGTGTTACATATTTTGGCTGGACATTGTTGTTATTTTTGAAGAAAATCAGTCAAGTTAATTCCAGCGGATAAATTGAC
ATTTTGATTGAAACAAAAATACCTGGATATTTAATATGGGTTAGAGTACATGGTCATATTGAACACAAATATGCTAAATCTTACTACCTCTGTTTATAAA
TATATATTTAAACTGCCAAAACGTCTTATATTTATGAACAGAGGGAGTAGATTTTTAAACCAGATTTTCCAGAGTTATCTACTCCCTCCGTCCAGAAATA
CTTGTCATCAAAATGAATAAAAGGGGATGTATCTAGATGTATTTTAGTTCTAGATACATCCCTTTTTGTCCATTTTGATGACAAGTATTTTCGGACGGAG
GGAGTATATGTTAAACCTCTTGATCACAGGCTTTTTTGTGATCTATTTCTGCAATGTCTATGTGGTTTTCAATATGTCTATCATGTTGGGATGTGTTTAG
TGTGAGTAGAGCACCAGTTGATTCTAGTGGAGAAGATGATCTTGTACCATAAGAAATTAGAAGTGGAGCTTATACAGTTTAGAACTCGGGATTACTCGCA
AGTCAGCTGTGCTTTCTCTCCAACTCCCGTAGCGTGTGCACATAATTAATTGTGTTATTGTTGCTATTTACACATTTTGTCCAAATTTCAGGTTCTTCTC
CATGAAGGAGGAACCCTTCTCGTTTGCTTGAACTCAATACGAGCTCTCAACCCCCCAACATGGTCTTGGGCAGATGACATCCGACAACTCGTCCATAGCC
TAAAAAACTACGTCTCGGCAAAGTTGAATAGCTCCTACTCAGATTGCTCAGCTAGTACCGTTCCTTTGTAGACATGTATAGCGGCTGTTATCTTTGTAAT
TTCGTTGCATGAGCCGTGGGGCGTTTAGGGTGACAGGTTTCTGACCTGATTTTTATAGGATGTACTCGTAGCACCACCTTGTAAAGAAAACATGCCTCGT
TTCATGCTGTGTTCATAGCAGTGCCAAGCATCCTGTAATCCAACTGTTGGCTGAGGGTTTTTTGGTTCGGTGCATCGGGTGGAAGGGTGAATCTGTTGCC
AAGAGAAGCTACTGTGTAGCGAGTTACTGGACAAATCTGGAGCCGAAGGTGGTTACACGACAAATCTGTGCTGAACGCTCAGGCAACTAAGTACAAAAGG
GGTTGCGTCTGTACTCTGACGAAGTGACGATCATTTCATCCTGTAAGGCAAATATTGCAACTGCAGATGTGTTGAAGTTATCGAACACCATTGTTGAGCT
TGAAACCTGGAACTCCAAGCTCCCAAGCGGGACCAATAAATTATCTGTGAGGTTACTTTGAATTGGC

>Traes_7AS_766146E70.1
GGAAGCGGCAGGGCTGGAAGCCGATACCATAATCCTTGACGTTGGGGTATGTATGTCTTGGGAATTGTAAATGCTTACATCATATCTTCACGTCCCAGTA
AAATTTTCCCCTTAGATGGAATCACTGTAGCTGCTAGTCTTTACTTCTCTGCTCTTCATTGGAGTTGGTGGTGGTGTGAGTTCACTCCCTCACTCCACCC
CAGTCTCCCTCATTCATCTAGAACTTACCACACCCCTCGATTTGAAAAATAAAATAAAATCTATCTTGCAATGGTGATCCCATCGCCGCGGCAGTTACGC
AGGTGTGGTGTTGACTGCTTGATTGGGTTTCTTCTCTGCAGTACTCCCCCCCATTCCTAAAAGTAAGGCGTATTTTGTTTTGTTAAGACATGCATTTGAC
CCTCCATAAATACAAGGTTATATGACATGAAATTTGTGTGACCAGATTTGTATGTAAAAGTACTTTGTTATGATAGTGATTTTGTATCACATAAATCAAA
TATTAAAAGAGTAATTGTTGGTAAAGGTCTTGTCTTAATTAAACGAAGTACGCCTTATTCATCGGAACAGAGGGAGTAGTACTAATCCAATACAACAACA
ACAACAACTACTAATCCAATACGACTGAATCATATTTGTGGTTCTGTAGCAATGCACGGCCGTTATGCTAGTAATAATGGTACTTCAGTTCTATATGCTA
TAGTTGCATGGTGAAACTTCTCAAGCTGTCATGGGAATTATGTTTTCTTCTAGTACTATGTAATCTGTGACTACATTAGTCATTTGAGCGTTTGAACTTG
TGACTGCAGGGGATGTCGTGTGGGGGATGTGCAGCAAGCGTTAAACGCATTTTGGAGAATGAGGTGAGTTATTCGCAAAAAAAGAAAAAAAAAAGAAAAA
GAGAATGAGGTGAGTTGCCTCGGCGTGTCTCACTGGCTCAGAGCTGTTTTCCGGCATGGTGTTTATTAGTCAACTAGCTGTCTTTCTAAGCCAGTGTGCT
TGTGTTTGCAGCCCCAGGTGGTGTCTGCAACTGTCAACCTTGCTACTGAGATGGCAGTTGTGTGGGCTGTGCCGGAAGATAGAGCTGTACAGGATTGGAA
ACTGCAGTTGGGTGAGAAGCTCGCTAGCCAGTTGACAACATGTGGGTACAAATCCAGCCAGCGAGGTAAACTGTTACAATTGATACTGTAATGTCGTGAG
GCTGATATAATACCATTTAATTGGATGTGTTGAGGACTGTTTGAACAATGGTTTAGAACTTAGAGAATTGCTAGTTGTCCCTAATGTGCAAAATCTGCTG
ATGGATAGGTTCCTCAATAGAAGTTGACTGGGCATGCTGCTTAAGCATTTCAGTGGTTTTTATATGCAAGATATATGAATGGTGCTTTAGAGGTCCAGTG
CCTATTGTTTAGCTGGATATATCTCAAAGTCCTGTTGTTACATTATGCTATGTAATGCAAGACAGATGAAATTGCTTTGTCATTCACTTTATCGGCTTTG
CCCTCCAGTTTATGTCTGAATTTCCCTCTAAATTTTAATGCCAGGCGCCAGTATATCCAGTTTCATGCAACTGTCTATTGTACTTGCAGATTCTTCGAAA
GTCAGTTCACAGAATGTTTTTGAAAGAAAGATGGGCGAAAAACTGCAAAATCTGAAGCAAAGTGGTAAACTTAATTCGCATTGGCAACTAAACATCAACC
CTATGATCTTTGTCCAAGTTTGAGTCTTTTCTATGATTAGCATGACATTGGTTTCTATTTTAGGTCGAGAACTTGCTGTATCTTGGGCACTATGTGCTGT
TTGCCTACTGGGACATATTTCTCATCTCTTTGGAGTTAATGCACCATTGGTGCACCTGTTTCATTCCACTGGATTCCATTTGTCTCTCTCAATATTTACA
TTTATTGGGCCTGGACGAAGACTAATTATTGATGGAATAAAGAGTCTATTCAAGGGTTCTCCAAACATGAATACGTTGGTTGGTTTAGGTGCTCTGTCAT
CTTTTGCTGTCAGCTCAGTTGCAGCCTTCATTCCAAAGCTGGTACCTCCTACTTTCTTCCTGGAAGGATTACATTGTTGTATAGTTGCATGCATGAGCTC
AGATACATCAAACCATAGGAACCAGGAATTTGACCTTACCACAACTGCATCATTGTCTCTGCTCTGCAGATGTTGTTGAGCAAAGTCATAATTCAGGTTC
CATTTAATTGTACAACTGCTCTATTTTATGGTAGTTATTTTATACCAACTGATTGTCTTGCAGGGATGGAAGACATTTTTTGAGGAACCAATTATGTTGA
TAGCTTTTGTTCTTCTAGGGAAGAATCTTGAGCAGAGGGCGAAGTTAAAAGCTGCTAGTGATATGACCGGATTGCTCAATATACTTCCATCAAAAGCACG
CCTAATGGTGGATAATGATGCAGAGCAATCATCATTCACAGAGGTCCCATGTGGTACTCTTGCTGTTGGGGACTATATGTTAGTGCTGCCTGGGGTGAGT
AAATATAAGTCACACAGACAAACACACAAATTAATAAAAGTGTTTACACATGTTTTTTTATGGGTAATAGTTTTGTTGCTTCCTACCTTTGCAGTTATAA
AAGTTTGGCATGTTATTTGCTTGTGTGTTAATGAGTAAACATAATAACATATACAGGTACAAGTGCATGATATTATGTTCCTGTCATAGGTCCACATAGA
ACTTTGTTTATGCGGTTATAGCCATTATGGGTAGCTCGTGTATGATCGCATGCTATTATCCTATTAGTATAATGTTTGCTATCGTGCACTGTCCAGGACC
GCATTCCAGCCGATGGACTTGTGAAAGCTGGAAGAAGTACAGTTGACGAGTCAAGTTTGACAGGTGAACCTATGCCGGTAACTAAGATTGCAGGGGTATG
TTTTCTGAACCACCTAATATTGTCTTATGTGGAGATATTGGTGCCTTCTGGCTCACTGAATTCAGGTAATATCTGAACATTAGCATGAGTATGGTGTTGA
TTCTTTTTTCCTTTGTTAGGCAGAAGTATCAGCGGGAAGCATTAACTTAAACGGTAAACTGACAGTTGAAGTTCGACGACCTGGCGGTGAGACTGTCATG
TCTGACATACTTCACTTAGTGGAAGAAGCACAGACAAGGGAAGCCCCTGTTCAGCGATTAGCTGACAAGGTATATTTGTCATCACATTTGGAACTGAGAC
TCTGGGACCAACTCTACGAGAACTACTACTAATTTAGTGTTAATGTCTGATATAATGCTGAATTGTTCTATTTTATCATTATGTCCAACGCAATTATGTA
CACATAAACATTTTGTATGTGGATGCGATGTTCAGTTTGGCGCACGAGTTCCACACATGGACCCTTTGTGTGGACTAAATAATTATGGAATATGGGTCAT
TGACTACTTTCTGCAATTTTTATTTGACCTAGGCAAGATTGTAATTAGCAATTTAGTAAAAATGTATCTTCCAGTAGATACTTGAGCCTGTTTAGCACTT
AGACATATGTTCAAAACGTTTCTTGGTTCAGACGATGTGTGCACTTACTGCTGTATTCTACTTTTAAGTTCCTGATCACTCGAAATATTGATTCCATTTT
TTATTAAGGTCTGTTTATAATACAGGAATACCACAGCAAACGGTCTGAACCCAATAGGAACCTTGATTTTGTCCCGTGTTGGGAACGGGGTCTTAGATAA
TTAGTATTAGCTCTTTTATATGTTTCCGCATAGGGCATTTGTTACACCGTCCTCTACTGTCTTTGTCCTGGTCACTGCTGACGGATCTTTGATCAGTTAC
AACAATCTTAGAGATATTTTCATCCACTTACCATATCATAACCTGAATTAGTTATAGGTTTAGGCTATACTGTATTACTATGATTAATTGCGTCAATCAT
TTTATTATTACATAACAGGTTGCCGGGAACTTTACATATGGCGTTATGGCGCTTTCTTCTGCTACCTTTATGTTCTGGAGTATTTTTGGTTCACAATTTG
TACCTGCTGCTATCCAGCAGGGAAGTGCAATGTCTCTGGCTTTGCAGCTTTCTTGCAGTGTTCTGGTATGATCCAAGAAACACATGTTTAACAGTCTTAT
CCTGTCTATTTACTTTGAATAAAGAGTAATGTTTTGCTTAAAGTAGCATATGGTAGTGTAAACTGCAAACTCCTTTGAATGGTGTTGTCTTGAGAGAAAA
AATTGTCTAATTCCAAATTCAGTTATTGAGCTTACAAAATAAATGACATGAAAAACAGCCATGTTTGTTTGAAATGCAGGGATGTTGAAAGTGTAGGTTC
ATTTCAAGATTGAACTTTTAAAAAAGGTTTCTTATAAAGGAAATAAGATCATTGGGTGTAACTGGATTAATCATGCTTTTAGTCCCATACTTGTATCATC
TTAAGTGTTAAGAAGACTTGAGTTGCACAGGTGTAGCTGTCAGAAATCTATGTACCTCTCATATGTCTATACAACTCTCCAACAATTTTAAATGTTAAAT
TATGGTTTTCATTTATGTTAATGACCATGAACCTTGAAATATATTGTTTGGTCCAATTTCAACCCTAGACTATAACATTGTTTATAGTAAACTTGAAATA
ACTTTTTTAGGTGCAATGGAATGGAATACTATAAAATGAGAATCTGCAAAGTTTCATAAAAAAATATGCATGTTTTTCTGCCATGTACAAAAAACAAGAT
AGATGTTCTCGTCTTTTTGTGTTTTCCAGAAAAATGTGAAACATTTCGAAGGTGTAGGGAATGAATAACTCATAAAATAAGGAGCTGAAAATTTGCATCA
CAGAATATGATCATTTGTATCCTGTACCAAAAAGACGAGATGGATTGATATATCTTTCCCTCTTTTGTTCATGACACAAATGGTTGTATCTTTGGCTGAA
AATTTGCAGGTTCTCACTTTCTAACATCCTTTACACCAATGATTGTTCACATTTTTAGAAACCCCCAGAATACATAACCACCATCGAAAACCAGTTAGGA
CAAATGACTCTAGAAAGTTCAGGGTCTATTACAGAAGGTTTTATATTAAAGTGTTCTAGTCAGACCAAATACCATAGTTCAGGGCTGAGGATAGATTTTT
TTCTAATTTAACTTCTCCTTGCCTACAATGTGCCCTACTTTCTGAACAGTTAAGGGTATTGATCTTCATGTGTAGGTAATTGCTTGCCCATGTGCTCTTG
GTCTTGCCACACCCACTGCAGTGCTGGTATGGAACTAAAGGATATGGCCCCTTTTGCCTGAATAAACGTTCTGTCAACAATTATTCATATATACTATTTC
CAGGTTGGTACTTCGTTAGGTGCAACGAGAGGACTTCTTTTACGTGGTGGGGATGTTTTGGAGAAATTTGCGGAAGTTGATGCCATTGTGTTTGATAAGA
CCGGAACTTTAACAATTGGGAAACCTGTAGTGACAAAAGTAATAGCTTCTCACAGCGAGGGAGGTGTAAATACAAAGTTAAGTGGTTCTGATTCTGTTTA
CTGAATTTGTATGTTGTATCTAATTACTTTCCTCAAAGTTGTACTTGGTTATAATTTAGAATTTTTATGCGTTACTTTTTACTTCCCATTTAACTGGAAC
TCACTGCAAAACATAGCTGCACATAGGATGGGACACCCTGAAATTTGCAATGTATTTCCATGGATAGCGTTTTTTTTTCCAAATCGTATGTGTGACTTAT
GCACTTCATGTACCCTCAGCAGCAGAAGTGAAGTTTATTTCCCTGATCTTCCTGTTGATAAACCATATTTTGTCATCAGAGATTACTGGAACAATGAATG
GACAGAAGGTGACATTCTTAGTTTGGCTGCTGGAGTAGAATCAAATACAAACCATCCACTTGGAAAAGCGATCATGGAAGCTGCCCAGGCTGCCAATTGC
ATCAATATGAAGGTACTCACAGCAGAAATGCTCAACAAGTCTGAGATAAAATGACCTCAGTATGCCAATTGCCTCGGTACACTAAAACGGCTGTTGTAGG
ATAACTGTTCTGCTACTTGAATTCAGACCGTGGCTGAATCTCATTAGGCCCATAACCACCCTTGCACCAGAGTTGAAAGAAAACAAACATCTTGCACCCT
TTGCCATTTAACTTGATAATTGACATATTCTGCTCAATAGTGCTTTTATGATAAAATGAGATCACCTAATTGACATTTCTGTTTCATGGCACAGTTTATT
CCCCATTAGAGTTGCAGATTTTACTGTGTTTATATGCTCGCCATTTTCCCATGTATATCGTTACAGGCAAAGGATGGGTCCTTTATGGAAGAACCAGGGT
CTGGTGCTGTGGCTACGATTGGTGAGAAACAGGTTTCGGTTGGTACATTAGACTGGATTAGGAGGTACACTTGAATTATTTATTCAATTGTTGTGCTAAG
ACTTGTACTAGGGACATATATCTTTCCTCATTCTAGCTATACAACTTTGTTTGGATTATTGCATCAATTTTCTGCTCCATTACACTAGCTCCATGTGTAA
TTGTTATGTTGCACCGAGGAACTGTGCTCACTAGTAAACAATTGTTTTGACAATATCTCAGGCATGGTGTTGTTCGTGACCCATTTCATGAAGCAGAAAG
TTTTGGTCAGTCTGTTGCATATGTAGCAGTTGATGGTACTCTAGCTGGTCTTATTTGTTTCGAGGACAAGATCAGAGAAGATTCTCATCAAGTTATCAGT
GCCCTGTCTAAGCAAGGAATTAGTGTGTATATGTTATCTGGGGACAAGGAGAGTGCTGCTATGAATGTTGCTTCAGTTGTTGGCATTCAGTTAGACAAGG
TAATATCAACTAAATTTTGCTTTACCGATGTGGACATTTCTTTTCTGGTGAATAGTTCCTGTAGTAAAACAACAAACTTCTGTAGTACTCCTATATGACA
TCAAAGTATGAGAATGAACATGTTGTCTGACTTCAAATATGCAATTTATATAGTACATCTTAGAAGGTGCACCGGTAGTGCTGTTTTATCATTAATTTTA
GAAGCCTAATGCTGCATAAATTTTCTGCCTATTAATTTACCTGAAAATATGAATTCAGATGGTAAATACCACTGTTCAACTTTTCGTAAAGAAAAATAAT
TAACATTTGTCATAAAGTTATGATATTATTATGTATCTTTGTAGGAAATGGATTCATGCTTTTAATTATGCATGGAAATCTTACAGCAAGCTGAAAGGCT
TTAATATGTAAATTGATTTCATCTGGTATTAGCAATTTCTCATCCCCATGCACTATTAAGCGAACATAAAGATCTATGATTGAAACCATTTCAGCCACAA
TGGGAAGCATGAAAAAACGTTTCTTTCATTCATTAGGATTCTTTTCTTACCATGATTTGTTTATCCTTTGTTACCTTTTCAGTGTGATTTACTTGTGTAC
ATAATTAAATGGTATCAGGTGATTTCTGAAGTTAAACCACATGAGAAAAAGAAGTTCATATCTGAACTTCAAAAGGAGCACAAGTTAGTTGCGATGGTTG
GTGATGGCATCAATGATGCTGCAGCCCTAGCTTTAGCTGATGTTGGAATCGCAATGGGTGGGGGTGTTGGTGCAGCTAGTGATGTATCTTCAGTTGTTCT
CATGGGTAATAGGTTATCTCAGGTAATTCATTCACGGCAGCTTGGAGTTACTCACTGACACCATTGCCAAATTCATTGAACTTTACTTCCCTCTTTGTGC
TAGTACCATCTTTCTTTTTTCTAATAAACTGCGCTGATGGGTCTTTGATGCAGCTTGTTGATGCTTTAGAGTTAAGTAAAGAAACCATGAGAACAGTGAA
GCAAAATCTTTGGTGGGCTTTTCTGTATAACATTGTATGTTTCCCTTTCTTGTCTCTTTATGCCTTGCTCATGTGTTTCATAAGTTATCAACTGCCAGGA
TAATGTTGGACCTCAGTTTTAAAGAAGTTACACTTAGATTAAAAATATATGCCTGCTCAGAATCCTGCTTGCGAGGCCTCGTTATGATGCGATACTTTGC
AGGTTGGGCTACCCGTTGCTGCTGGAGCATTGCTGCCAGTGACGGGTACGATGCTGACCCCGTCAATAGCTGGAGCACTGATGGGTTTTAGTTCAGTCAG
CGTGATGGCCAATTCCTTGCTTTTGAGGGCGAGGATGAGTTCAAGGCATCATGTTCAGAGCAGACAAAAGCCTCACAACACCATTTCTGGTGTGTCAGAC
GGAGCTGATGAGGTAGAGCAAAGTTATCCATCAAAATGGAGGAGTACCTGACTGAAGTTTGAAGTGATGACATACTTATTACTCCACGAACATTTGATTA
TAGCTCAGTCACATAGCCACAGGTGAGTAAAAACACTAATAACACTGTAAGCACCAAGAGTTGATGCAGTAATCACCAAGAGTCTGAAACATTATGTGAT
GTACAAGTCCTTGAACCAGTGGCGGATCTTGGGTCTTATCAACAGGGTACCATACTTTCGACACACAATTTAATTAATTGTTGTGCGTGGATGAACATCA
CAAGCTCACCATGATATTGGTCAAAATTACAATACAAAGTTCACTGGTTGATCAGTGTAGTAGTAATATTGTGCCCAATTTAATTGTGGTGTGCG

>Traes_7BL_041308E74.3
AAGAAACACTCAAAATAAAAATTGAAAATGAGGAGGTATATCAATTACTCGCTAATAATGCACACCATGGAAAATTTCATTTCCAAACTTCAGAAATCTC
TTCTATAGTGGTTTGTTACAATTAGAGCCACTGTTTGCGAAGAAAATCGGTCTAGCTACATTCCATTGGACAGGGAAGTGCTATGCTGGCTCTGCTCCTT
AATACAGAAAAAATAGATGTTTGTTGCTTTGAGATTGCTTGTCTGTGAAATGCTTATGTGACATTTTTCCTGTTTTCATTGTAGGTTTCTGCAGCACTTG
ACGCTCTTGTAGATATTGCAGATGGCAAAATAAATATCCATGTACTTATGGCTCTTGCAGCATTTGCTTCTATATTTATGGGAAACTCATTGGAGGGTGG
TTTACTTCTTGCAATGTTTAACTTAGCTCATATCGGTACATATTTGTGACGCTCTTCGAAATTCTCCCCATTTTGGCTCATGTTTATGAATTCACTGATA
GTTTTCTCTTTTGTCGTTATTTCTTTAGCTGAAGAGTACTTTACAAGCAAGTCAATGTATGATGTGAGGGAACTTAAGGAAAATCATCCAGAATTTGCAC
TGTTGTTAGAAACAAGTGGAGACGAGTCAGCACACTTTTCAAATCTAAATTATGCAAAAGTTCCTGTGCATGACCTTGAAGTGGGTTCTCATATTTTGGT
CAGAGCTGGTGAGGTGTGTTGTTTGTTTATTTAAAACTCCCTGTATTCCTATTTTTTTTTGTTCATTGCATAGCCTCTTCACAATCATCACATTGTTATT
ATCTTTCTTTCAATTGGACTGTCTTCATGTTACTAACTGAGCATAATGCTATATCCTATCTTCTTCTATTCCTTTTTCATGTAGATGCTATTTGTCTAGT
CTAGTTCGTTGGGAATTTTATCTCATTGTGGCGCAGTTCTTCTATTCATTAGGCTGTGCCTGTTGATGGAGAAGTTTACCAAGGATCATCCACAATCACC
ATAGAACACCTCACTGGTGAAACAAAACCTGTTGAGAGAACTGTGGGGGATGCTATACCAGGTGGAGCCAGGAATTTGGAAGGAATGATGATTGTAAAGG
TCAGGCCTTTTCTTTTTTCAGCGAAGAGATCGTTTCCAAGTTCATTTTTCTTTGCTTGTTTTGTTCATTAGTCCTGAATGCTTCATTTTCTTATCTTGCT
TTATTCTCGTAAATAGGGTATTAGGATGTGTATGTACTGCTATACTGCTCACGCACAAACGTGATTACAGTTATTTAATAACAGGTCTGTAATATTTAAC
TTGCTAGTCATGGTTGGTACTGCATAGCCATCTTGACGAGATGAAACCATTCCAGACTGACAGGAAACATCATTCTGTGATATTGTAGAAAATGAGAAAC
AAACCTAATTAATTTTTACAGAATGGACAAACCTAATTGTATTTGTTGGTAGTTACTAGCAACAAATATGCTATTCCTTTTTCTCCTAACATAGCATTAA
GTTAGCGCAGTTTATTACGTTTGGCGTGTCTCCTTCCAGAATGTTAGCTTTTCATGCTCTTATTCGGTTACCTTTGTTCTAGGTGACCAAATCATGGGAG
GATTCAACACTCAACAGAATTGTCCAGCTGACTGAAGAGGGCCAGCTAAACAAGCCAAAGTTGCAAAGATGGTTAGATGAGTTTGGGGAGCATTATAGCA
AAGTTGTCGTGGCTCTGTCTTTGGCTGTTGCACTACTGGGACCATTCCTCTTTAATTGGCCCTTTTTCGGTAACTCAGGTATTCCCCTAAGGTCACATGA
CATACTGTATTGGTGTTATTACAAATACTTCATGCTTCAGAAAGCTTAGTACTGATGATTTGGCAATTTGTACTGAACTGATGCACTGGACTCTAGGATT
GAGCTTTCTGTGCTCTGACATTTTCTTTAGTTTGTAGGGGTTCAATTTACCGTGGATTAGGACTTATGGTGGCTGCATCTCCGTGTGCATTGGCAGTAGC
TCCATTAGCATATGCCACTGCAATCAGTTCTCTTGCAAGTAAGGTACTGTCTGAAAGTTTCAACGTTCTTAGCTTTATTGTTTATTTTCTTCAGTTGGTA
TAAGCAGTGCTTTTTCGACCTCTAAATTTTGTGACATCATCTAGTTGTTTATTCTAATTTTTATCAGTATTTTACTGGGTTATTTTCGACTCATTTTTCT
GTTCTATGGTTATGTGCACAAGGGCTGTGAGAGATAAGAGCATATTAATCTGAATTGTTTGTTGTTCTACAATTATATTAGTGCTGTTGCTGTGTGCATG
GGAAGATATCAGTTATTACTTTGAGCCCATCTTATCAAACTGTGGTATCTTGGTTGTAGTAGCATTTACTATGACCCATGCTCCTGTTTCTTGAATGAAC
CTTCTTCTGGAGTGTGATAGTGGAATTATTCTCTTCTTTATTCCTCTGTAGGGAATTTTATTGAAAGGTGGGCATGTCTTAGATGCCCTATCTTCTTGTC
AGTCTATTGCTTTTGACAAGACAGGCACATTAACAACTGGGAAGCTTATGTGCAAAGCAATCGAGCCCATTCATGGACATTTGGATGCGAGTAATGGTGT
TGACCCTTCTTGTTGTACTCCGAACTGTGAAAGTGAAGCTCTAGCTGTTGCTGCAGCTATGGAGAAAGGAACAACCCATCCTATTGGAAGGTGAGGAAAA
TGGATAATTTTCCCAAGGGTCATATTTATTTGTTTTATTTTTTTTGCATGCATCATTATGAATTAGAACTATGCAACCCCTTGAACACTAGCTCCCTTGG
GTCAAATGTATTGATAATTACTATACCTGCATTGAATTTATAGCCAATCCAGCCATCCAGGCCAATACTCTGCTGATAGCCAGATTTTCATCAGAGTGCT
TTGATGAAAGACATCTGCTAGTTCATTTTAAACTATTTCTCAGTAATTACTTTAGTATTCAATTGTGTCTGGTTTGACGTCGACTAGAATCATCCAATGT
ACAATTTAATCTGCTATGTTCTGCTAGTGTACTTTAAAAACAATATTGTGGTTTTCTTCAATGTGAAATTCAAATATGTGCTTGCAAAAACGGAAGAGGG
AATGCAAATATGCAACACCTTTTTTTTTACGTATTTTCTAATTTTAGCTGCAAGATATGTTTGACTAGTCTGTCCTTCAAGTGCTACGAGTCCACACGAC
ACACGTTGAAAAAAGTGGTATGAATCCACTGCTAATCAGTGACGATGAATCCTTGCAATCCCAATATAGTGTGCACCATGCTTGATTTTCACTAGCTTAT
AGATGAGGTGCCAACAAGAATTCTATCATATGCCCTTAAACTTGGTGTAAACTTTATTGTGTCCTGCCACTATTTTAAGCTTAATGTTCAAGCTCATAAT
GTTTAGTTTATGTTCTTTATAGTCTCGTGTATGTTATGATTTTTTGTAGAATAATTTATAGCAGCAATTTGATATTGATTGTATGATTCACAGGGCAGTT
TTAAAACACTCTGTTGGGAGAGACCTCCCAGTGGTTGCTGTTGAGAGTTTTGAGAGCTTACCTGGTAGAGGAGTTGTTGCTACTTTGAGTGGCATAAAGG
TATGTGTAACTTAGACATATATTTCAACCAGCAAAGTCATATGGAAATTGGTAGATATATCAAAGAAGAATTTTCTGTTGGTGGGTTGTTATTGTAGGCT
TGACTGCCACAGTGGACAGGCAGGGTTGGCCACTGTATCTCTATATGTAATGTTTGTTATTCTGGAATATGGAAACCATTGTAAATATGCTTAATTTGCA
GGGAAATTTTATTTTGAGAGTATTTTCTAAATTTAAATATGCCAAGGTTAATATTGAAATCGATATAGTGCATATACAATTCTTTTTTTTGGATTTCTCA
TGCTCTCTAGAATTGGTGTTTGGTGTTGTGAAGGTTCATAAATGAGAGTGGTTTTCGAAAAATGGAGTTATTTGGCTGGATGGTTTGTTTTGTATTAGCT
GAATTGCATAATTGTATCATGAGAGGAACACCCTTAAAACAGGATAATGAGATGATGTATCAAGTTTGGATGGTGTAGATCAAATTGGTTTAATAATCTC
GTTTGGGTGAAAAGGCAAGAGTGGAAGAAGTCAAAGTGTTTTATTGAAAAATGCCATTGATCTTTCATTTACTATAAGCAACACACTCATCGCATCCCTA
TTTACTCATTATGCTATGGGTATGTTTCTCGTAGATTGAACAATTAGAATGTACATTGTGTGTTGTTTGGTCAGTACGAAGCATAAGATAACTTGGATCT
TGGTATGTTAGGTTGACACTCATCTATTTCTATTACAGGCAAGAGACAGTGAAAATGAGTTTGCTAAGGCATCTATCGGTTCTGTGGAATATATTTCTTC
ACTATACAGATCTTATGGTGAATCTGAACAAATAAAAGAGGCAGTAAAGTGTTCTGCATTTGGTCCTGAATTTGTCCAAGCTGCTCTCTCAGTAGATAAA
AAGGTGAGATAGAAAAATCTTCTCATATAAGTATGCCTTTGATGTTCTTTTATGCTGCTGTACAGTTATTTCTTTGGGATATTCATGTAAGCATTCATAT
ATAATAATTATGTTAATTGATAAGTTAATGCAGGCTTGAGAATTGTTTTGGAATCTAAGGTGGATTACTTGTTGCAATCTAAGCTCATATGTTGCCCCAC
ATCAATAATAAAGTGTGATTTGTTGAACACTATTTTCTTCGTTTGGCTGGTTGGGGTATGGTATATACTGGGAGAGCAAAGCAAAAATGAAAACATAAGT
CGGTCTATATACGATAAGTTATGGCAGGCTGTAGTGCCTTTTACCCATAATAAATCTGCTAAATATTCTTGCTGCATGCCCACATCCATTTGAATGTATT
ATCACAACCAAATCACCATAGAAGTTGTTGATTATCTGAAGGTTTACCTTCCATGTATTATTTATCCGGTCACTGTATCTTATCAGGTAACCCTTTTCCA
CTTTGAGGATGAACCCCGTACTGGTGTCTGTGAAGTTATATATACCTTAAGAGAAAAGGCTAAACTTAGAATCATGATGCTTACTGGAGATCATGAATCA
AGTGCTCAGAGAGTTGCTAAAGCTGTATGCATTGAAGAAGTTCACTTCTCTTTAAAGCCAGAGGACAAGTTGAACAAAGTAAAAGCAGTTTCAAGGGAGG
GAGGTACTTAAGTTTCTTGTGACTATCAAATGGCAGTTTTATGAATTATGGTTACAACAGTTTTTTCCCCTTTCATATGTTATTCCATTATCGACATATC
TAGCTTAGACACCCACCACTTAAACAAACTGGATTGCTTTCTACTCAATTTCACCTCCTTCCGTGTTGCATGGCTTGATCAAATGCCTAAATGGTTTTCC
TCCAACTTCTAGTTACTATTGTATGTGATCTATAACCTACCAGCTACCACCTCAGGTCCTCAGCACTTTTTTCCCGTACTAAACTCTGTTTATTGTGCAT
TTGAAGCACTCTACTTTTTGCCAGCCCAACTTTTTCTCATAGAAGTTTCCGCTTGCAGTCATATCACCATATGCTCACTATTTGGCCCAAGGGAAGTTAC
TTCTGATGGCTAATCATTATGTATCATTGCATTTATTTTCAGGTGGAGGTTTAATAATGGTTGGTGATGGTATAAATGATGCACCAGCTCTTGCAGCTGC
AACAGTCGGTATTGTTCTAGCACAACGCGCCAGTGCAACAGCGGTAGCTGTTGCAGATGTTCTGTTGTTGCAGGATAATTTATGTGTGGTGCCATTTTGT
ATCGCTAAAGCTCGTCAAACAACTTCATTGGTAATGTCTCCTTTGAGCTCAGTGTGGAACACTTATAGATACAATATTACTGGTTCTTACAATTTTGAGG
TTCATCCTTACAGGTGAAGCAAAGCGTAGCTCTTGCCTTAACCTGTATTGTTTTTGCTGCACTTCCTTCTGTCTTAGGATTTCTTCCTCTTTGGTTGACG
GTAAGTTCGTTCTTCCTTGCATAATCCTGTGTTCCATAATTCTTGTCGCGGAAGGAGTAACTTATTGATGCATCTAGGAGATTTAATGACCACTTGCCAA
TGACCCGAGGCTAACAATCTGTGTGGCATACTATGAGTTGAAAGTATAGGGGTGAAAATATGGTCATTTTATATTGATAGTGAAGTGTTACATGTTTTGA
CTGGACGAGCATCATTGTATTGTTGTTATTTTTGAAGAAAATCAGTTAAGTTAATTCCGGCGGATAAATTGATAGGCTGATTGAAAAAAAAAACCTGGAT
ATTTGATATGGGTTAGAGTACGTGGTCAGAGTGAACACAAATATGCCAAGTCTTAGATTTTGAACCAGATTTTCCAGAGTTATCTATATGTTAAACCTCT
TGATTCACAGGCTTTTTTTGTGATCTATTTCTGCAATGTCTACGTGGTTTTCAATATGTCTATCACGTTGGGATGTGTTTAGTGAGTAGAACACCAGTTG
ATTCTAGTGGAGAAGATGATCTTATACCCAAAGAATCTACCTACCATACAAAATTAAAAGTGGAGCTTATACAGTTAAGAACTCGGGATTACTTGCGAGC
AAAGGGACATTTTACCTATAAGGATCTCTCCCACTCCCGTAGCGTGTGCACATACTTCATTATTATTGTGTTATTTATTGCTATTTACACATCTTGTCCA
AATTTCAGGTTCTTCTCCATGAAGGAGGAACCCTTCTCGTTTGCTTGAACTCAATACGAGCTCTGAACCCTCCGACATGGTCTTGGGCAGATGACATCCG
ACAACTCGTGCATAGCCTAAAAAACTACGTCTCGGCAAAGTTGAATAGCTCCTCCTCAGATTGCTCAGCTAGTACCGTTCCTTTGTAGACATGTATAGCG
GCTGTTGTTATCTTTGTAATTTCACTGCATGAGCTGTGGGGCGTTTAGGGCGACAGGTTTCTTCTGACCTGATTTTTATAGGCTGTACTCGTAGCACCAC
CTTGTAAAGAAAACATGCCTCGTTTCATGCTGTGTTCATAGCAGTGCCAACTGCCAAGCGTCCTGTAATCGAACTGTTGTTGGCTGAGGCTTGTTTGGTC
CAGTGCGTCGGGTTGAAGGGCGAATCTGTTGCCAAGACAAGCTACTGTGTAGAGCCGAAGAAGGTCACACGACAAATCTGTGCTGAATACTCAAGGCAAC
TAAGTACAAAAGGGGTCGCGTCTGTACTCTGACGAAGTGACGATCATTTCATCCTCTAAGGCAAATATTGCAACTGCAGATGTGTTGTAGTTATGGAACA
CCATTGTTGAGCATCATGCTGAGGCTTGAAACCTGGAACTCCAAGCTCCCGAGCTGGACCAATAAATTATCCGTGAGGTTACTTTGAATTGGCAATTTTT
TTCATTAAAAAAATGATTCAAAATCATTGATCGTCAGTGACATGGATGCAGGCAAAGTCTCAAATTAAACCTCGAAAATGCTCGGGGTGGAGCCACGGGT
GAAGAAGCCTCTTTCCTGGGTGCCACGCCACCATGTTGGCAGCGCACGTGTCG
>Traes_7BL_EFF0E2E31.1 

CTTCATGCGATTGGGTGAATTGGGCTTGCAATTTTTGGTTTTAGTGTAAGTATAGACGTGAGAATTGAATTCGTGGGGTTGTCTGTCGGGTCGGAAATAC
GCCGTCAGTTAAATGCGGTGCTGTACACCTGGGAGTCCGATCGCGGGATCGGTCGATCGCCGGCGGTTGATGATTCGAGCCCCTTTTGCTTTCGGGGTTG
GTGAGCTGTAGACTTTGTTGGATGGATCGTGGATCGCGGGATTTGGGGGAGAGCGTGGCACCGCAGTAGCTTTTGGTTGGTTGGTGAGCTGATGGAGGAG
CTGTTGAATCATAATTTTCGATGGAAAGTCTAAAAGAGGCGCTGAGCTGATGGTTGACATTGTACGGCTCAACTCAATCAACGTGATGTGCAGACTGGTT
TCAAAACACTGAACTGTGTGACGAACTTTTACTACCATTTTGCCATGTACTACTTGCTTGAGAATGGCAATGAGATGGTGCGTTTGTACTCACTGTACTG
ATGTTGCCTGGGCTGTATGGAACTTTGAGCTTGTTTTGCAACACCTTTAAAAGCCGCGACCACAGCTTGTTAATTATACTTGTGTTTTGATTTTTTTTTC
CCACCATGAGCAGTGAGCCGCACCTTTTGATCATTTGCTTTCTGGCTGTAATTTTGTTGTTTAGCTTCAGACTATGAATATAATTAGCTTCGAATGATTC
CTCAGAAAAGTGTGAGCAGTCTCTCCCCACCGTTGGCCGTAAAAAGACAAGCCCAAGCAATCATACGAGTTGTTTGATCCCTCTTTTCCCCTTCCCTGAA
ACAGTTCAACTTCAATTTGAATACTAATCCCTGTATGCCAAGTTCTGCTCCAGTTCTTTTTTTGAGAGGGTTCTGCTCCAGTTTAGATGACTGATTCCAT
AGTGATACATATTGGCTCTAGATCTTTTGGCATATTTGGGTCACTTTGTTAACTGCATTTTTATTTTGAGACTTCTTCGTGCAGGTTGAGGATATAATAG
AAGCTATAGAAGATGCTGGATTTGACGCTGAAATTCTTCCAGATTCTGCAGTCCCTCAACCTAAGTCACAGAAGACATTGTCAGCACAATTTAGGATAGG
AGGAATGACATGTGCCAATTGTGTAAACTCGGTTGAGGGTATCTTAAAGAAACAACCTGGTATAAAAGGAGCAGTCGTTGCCTTGGCAACCTCATTAGGA
GAAGTTGAGTATGATCCGTCTACCATTAGCAAGGATGAAATTGTTCAAGCTATTGAGGATGCTGGTTTTGAAGCTGCATTCTTACAGAGTAGCGAGCAAG
ATAAGATATTGCTAGGCCTGACTGGCACCCACACAGAGAGGGATGCAGATATACTACATGATATCCTGAAGAAAATGGATGGTTTGCGACAGTTTGCTGT
AAATACTACCCTCTCCGAAGTTGAGATTGTATTTGATCCAGAAGCTGTAGGTCTGCGATCAATTGTGGATACTATTGAAACGGGAAGCAATGGGAGATTC
AAAGCGCATGTGCAGAATCCTTACAGCCGAGGGGCTTCAAATGACGCACATGAGGCCTCCAAAATGCTCCATCTTCTTCGTTCTAGCTTATTCCTAAGTG
TAAGTTTTGATCTTTGCTTTTCTCTTGCTCACCTAATTGGTTATAGTACAGTTGGCATAGTTGATAGTTGTCTCTAGGCAAGACAACTTACAGTGGAATA
GGGTATGTATGATGTGTCAGCAACAGGTAGCATAGAAATGACACTTTAAACAGAAGCATGGTAGCAGTTTAGTTATATAGATAAATAGCGTCTTTCATAT
TCTTGTCATTATGTGGCATCTAACTCAGTGGGTCCTGTTTTACTACTGTTTTTTCTTAAATATGAAACCCAACAAGACAAGATACATGGGAGAGCAATGT
TGTCCTATTTCAATATTTGAGCAAGTGAGAATTGAGGACATTGACATCTCGCATGGTATTCACATCAAATCTGACAATTGACTAACAGTAGGGGTGTTGT
AGAAAACATATAAAACGTATGGTTGTCTACTTTCTCTTACAAAATAGGGATATTTGGTATTTTTTGCCTAGTAATATATTTTGTTTGCTTCCTACTGTTC
AAAATACGTCGAACTTTTGCTATGCTGCTGCTTGCTTACTGACTCAATTCAATTGCCTCTTTGCAACAGATTCCTGTATTTTTCATACGTATGATCTGCC
CGAGTATACCTTTCATCAGTACATTGCTTCTCAGGCATTGTGGACCATTTCATATGGGGGATTTGGTGAACTGGATATTGGTTAGCATTGTACAGTTTGT
TGTTGGCAAGAGATTCTATGTTGCAGCTTACAGAGCCTTAAGACATGGTTCTACGAATATGGATGTGTTAGTTGTTCTTGGCACCACTGCATCATATGTA
TATTCCGTTTGTGCACTACTATACGGAGCATTCACTGGATTTCAACCTCCAATATATTTTGAGACAAGTGCAATGATAATTACGTTTGTGTTATTTGGGA
AGTATCTCGAGGTTCTTGCAAAGGGGAAGACATCAGATGCTATTAAAAAGCTTGTAGAACTTGTCCCTGCTACTGCTATTTTGCTTCTGAAAGATAAAGG
TAAGTGGTACACACACATAACTGTTGTACTCAAATGCAGTTTGTCTAAAACTGCAAGCAAACTGACATTACTATTTCAAATTCAGAAGGAAAATATGTTG
GGGAGAGGGAGATTGATGCTCTGTTAGTCCAACCTGGTGATGTCTTGAAAGTGCTTCCTGGTTCGAAAGTTCCTTCTGATGGTGTTGTTGTTTGGGGAAC
AAGCCATATCAATGAAAGTATGATAACTGGTGAATCTGCACCGATGCCTAAAGAAGTATCAAGTGTAGTAATTGGAGGGACAATCAACTTACAGGGCATC
CTTCATATACAAGCAACGAAAGTAGGATCCGGGACAGTTTTGAGTCAGATAATATCTCTGGTTGAAACCGCTCAAATGTCCAAAGCTCCTATTCAGAAAT
TTGCCGATTATGTGAGTATACTTATTTTGTATGTGATATTCGATGTTTGCATATATCAAATATCTCTGTCAACTCTGCACCTTCCTAATATGATTTTAGA
TCCCAAAATATTTGAAATGATGCATTTGGGCATTGTTCTTATGCCATTTTTTCTTGTTGAAATGCCTTTTTCAGAACTATAATTTCATCTTTCATGTTGT
GCGAAGTGCATGTTCATTTCACACATTGCTTTCTGCTTCTCTTGGTATTTGAAGTAACCTATTAACTTTTAGTAAAACTTTTGGAGGACTAGCTTACTCC
TGAATTAGCTACGTGTTCACCAAAAGCATTGCAACGTATTGTAGATGCCTATTTTGGTTGGTGCTGACATTCCACTGTTACTTTTTCAGGTGGCTAGCAT
TTTCGTTCCAATTGTCATCACCTTGTCCATTCTAACGTTCTCCGTGTGGTGAGTTAAATAAACATTGTACAAAATTCATAGTAATGCTTCTTCAAGTTTC
TCACTTGTGGATTGTCTACATTTATAGGTTCTTATGTGGATCGTTCGGAGCATATCCACATTCATGGTTTGATGGAACTAGCAATTGCTTCGTTTTCTCC
CTCATGTTCTCCATATCTGTTGTGGTGATTGCTTGCCCTTGTGCCCTTGGTCTGGCAACACCAACTGCTGTAATGGTGGCAACTGGAATAGGGGCTAATC
ATGGAGTACTTGTAAAAGGTGGAGATGCATTGGAGAGGGCTCAAAATGTAAATTACGTGATCTTTGATAAAACAGGGACACTAACACAAGGAAAGGCTGT
TGTTACAACTGCAAAGGTTTTCTCCGGAATGGACCTTGGAGATTTCCTCACACTAGTAGCATCTGCAGAGGTGAGGCAATCAATCTTGATCACAAATTAC
TCTTATGGTTCATATCATGGTGTTTTGGAAAAAAGACGTGTTTTGATGTTTTACCTGTCATATCACTGTGGTTCATATCAGTATGTGGTAAAAACATGTT
ATGGTTTGCTCCTTGCTCAGGCAGGATATTAGTTACTTTCTGACTGCATATCCATATATGATAAAGGGGAAAAATGTAAGTTGAAAAATATTTATGTTTT
TGTTTCGTACACAGGCAAGCAGTGAGCATCCTCTTGCCAAAGCTGTATTGGAATATGCATTTCATTTCCATTTCTTTGGCAAGCTCCCTTCCTCAAAGGA
TGGCATTGAGCAAAGAAAAGAGCAGATATTGTCCCAATGGTTGCTTGAAGCTGAAGATTTCTCTGCTGTGCCTGGCAAAGGAGTGCAATGTTTGATCAAC
GATAAGACGGTTTTGGTGAGTCATAATTAGCCATTATCCTTTACCCCTTCTGTAAAATACCTCAAAGCAGTGTGTAACTGTAACATATGTATTGCTAGAT
GTTCCCAAGTAAATTGCTGATTGTCTGTAATAAATGTTACCACAGATTGGAAACCGTGCCCTGATGAACGAAAATGGGGTGAGCGTTCCCCCGGAAGCTG
AAAGTTTCTTGGTAGACCTGGAACTGAATGCAAAAACAGGCATTCTGGTGGCATATGACAGCAGTTTTGTGGGGTTGATGGGGATAGCCGATCCCCTGAA
AAGAGAGGCTGCTGTAGTCGTGGAAGGACTGAAGAAGATGGGCATTCATCCAGTGATGCTCACAGGCGACAACTGGAGGACTGCACAAGCTGTTGCGAAA
GAGGTTCGTATCTGTTTGCTTCTAAATTCTGATCACCCATTTGTCGATTTTTACCACCTCAAGTGCCTAATTGTTTACACTGGGTTATTGTCATTTGGCA
GGTTGGCATTGAGGATGTGAGAGCAGAGGTCATGCCCGCGGGCA

>Traes_7BS_8EC4B41E4.1
TGACAACATGTGGGTACAAATCCAGCCAGCGAGGTAAGCTGTTACAATTGATAATGTAGTGTCGCGAGACTGATATAATACCATTTAATTGGATGTGTTG
AGGACTGTTTGAACAATGGTTTAGAACTTAGAGAATTGCTAGTTGTCCCTAATGTGCAAAATCTGCTGATGGATAGGTTCCTCAATAGAAGTTGACTGGG
CATGCTGCTTAAGCATTTCAGTGGTTTGTACATGCAAGATCTATGAATGGTGCTTTAGAGGTCCAGTGCCTATTGTTTTAGCTGGATATATCTCAAAGTC
CCGTTGTTACATTATGCTATGTAATGCAAGACAGATGAAATTGCTTTGTCATTCACTTTATCTGCTTTTGCCCTCCAGTATATCCAGTTTCATGCAACTG
TCTATTCTACTTGCAGATTCTTCGAAAGTCAGTTCACAGAATGTTTTTGAAAGAAAGATGGGCGAAAAACTGCAAAATTTGAAGCAAAGTGGTAAACTTA
ACTCACATTGGCAATTAAATACCCCTATGAGCATTGTCCAAGTTTGAGTCTTTTCTATGTTAAAAAGGTGACCTATGATTAACATGGCATTGGTTTCTAT
TTTAGGTCGAGAACTTGCTGTATCTTGGGCACTATGTGCTGTTTGCCTACTGGGACATATTTCTCATCTCTTTGGAGTTAATGCACCATTGATGCACATG
TTTCATTCCACTGGATTCCATTTGTCTCTCTCAATATTTACATTTATTGGGCCTGGACGAAGGCTAATTGTTGATGGATTAAAGAGTCTATTCAAGGGTT
CTCCAAACATGAATACGTTAGTTGGTTTAGGTGCTCTGTCATCTTTTGCTGTCAGCTCAGTTGCAGCCTTCATTCCAAAACTGGTACCTCCTACGTTCTT
CCTGGAAGGATTACATTGTTGTATAGTTGCATGCATGAGCTCAGATACATCAAACTAGAAGAACCAGGAATTTGACCTTACCACAACTGCATCATTGCCT
CTGCTCTGCAGATGTTGTTGAGCAAAGTCATAATTCAGGTTCCATTTAATTCTGCAACTGCTCTATTTTGGTAGTTATTTTATACCAATTGATTGTCTTG
CAGGGATGGAAGACATTTTTTGAGGAACCAATTATGTTGATAGCTTTTGTTCTTCTAGGGAAGAATCTTGAGCAGAGGGCCAAGCTAAAAGCTGCTAGTG
ATATGACTGGATTGCTCAATATACTTCCATCAAAAGCACGCCTAATGGTGGGTAATGATGCTGAGCAATCATCATTCACAGAGGTCCCATGTGGTACTCT
TGCTGTTGGGGACTACATATTAGTGCTGCCTGGGGTGAGTAAATATAAGTCACACAGACAAATACACATATTAATAGAAGTGTTTACACATGTTTTTTTA
TGGGTCATAGTTTTGTTGCTTCCTGCCTTAGCATTTATAGAAGTTTGGCATGTTATTAGCTTGTGCATTAATGAGTAAACATAACAACATATACAGGTAC
AAGTGCATGATGTTATGTTCTTGTCATAGGTCCACATAGAACTTTGTTTATGTGGTTATAGCCATCAGGGGTAGCTCGTGTATGATCGCATGCTATTATC
CTATTAGTATAATGTTTGCTATAATGCACTGTCCAGGACCGCATTCCAGCCGATGGACTTGTGAAAGCTGGAAGAAGTACAGTTGACGAGTCAAGTTTGA
CAGGTGAACCTATGCCGGTAACTAAGATTGCAGGGGTATGTTTTCTGAACCACCTAATATTGTCTTATGTGGAGATAGTGGTGCCTTCTCTCTCACTGAA
TTCAGGTAATATCTGAACATTAGCATGAGTATGGTGTTGATTCTTTTTTCCTTTGTTAGGCAGAAGTATCAGCGGGAAGCATTAACTTAAACGGTAAACT
AACAGTTGAAGTTCGACGACCTGGCGGTGAGACTGTCATGTCTGACATACTTCACTTAGTGGAAGAAGCACAGACAAGGGAAGCCCCTGTTCAACGATTA
GCTGACAAGGTATATTTGTCCTTGAATTTGGAACTGAGACTCTGGGATCAACTCTATGAGAACTACTAAATTAGTGTGGAATGTCTGATATAATGCTGAA
TTATTCTATTTTATCATGATGTCCATCGCAATTATGTACACATAAGCATTTTGTATGTGGACGCGATGTTCAGTTTAGTGCATGAGTTCCACATATGGAC
CCTTTGTGTGGACTAAATAATTACGGAATATGGCTCATTGACTACTTTCTGTAATTTTTATTTGACCTAGGCAAGATTGTAATTAGCAATTTAGTAAAAA
TGTATCTTCCAGTAGATACTTGAGCCTGTTTAGCACTTAGACATATGTTCAAAACATTTCTTGGTTCAGACGATGCGTGCACTTACTGCTGTATTCTACT
TTTAAGTTCCTGATCACTCGAAATATTGATTCTATTTTTTATTAAGGTCTGTTTATAATGCAGGACTACCATAGCAAACGGTATGAACCCAATAGGAACC
TTGATTTTGTCCCTTGTTGGGAACGGAGTCTTAGATAATTAGTATTAGCTCTTTTATATGTTTCCGCATAGGGCATTTGTTACACCATCCTCTACTGTCT
TTGTCCTGGTCACTGCTGATGGATCTTTGATCAGTTACAACAATCTTAGAGATATTTTTATCCACTTACCATATCATAGCCTGAATTAGTTATAGGTTTA
GGTACTGTATTACTATGATTAATTGTGTCAATTATTTTATACATAACAGGTTGCCGGGAACTTTACATATGGCGTTATGGCGCTTTCTTCTGCTACCTTT
ATGTTCTGGAGTATTTTTGGTTCACAATTTGTACCTGCTGCTATCCAGCAGGGAAGTGCAATGTCTCTGGCTTTGCAGCTTTCTTGCAGTGTTCTGGTAT
GATCCGAGGAACGCATGTTTAACAATCTTATTCTGTCTATTTACTTTGAATAAAGAGTAATGTTTTGCTTAAAGTAGCATATGGTAGTGTAAACTGCAAA
CTCCTTTGAATGGTGTTGTCTTGAGAGAAAAAAGGGTCTAATTCCAAATTTACTTATTGAGCTTTCAAAATAAATGACATGAAGAACAGCCATGTTTGTT
TGAAATGCAGGCACGTTGAATAAGTGTAGGTTCATTTCAAGATTCAACTTAAAAAAAATAAGTTTCTTATAAAGGAAATAAGATCATTGGGTGTAACTGG
ATTAATCATGCTTTTACTCCCATACATTTATCATTTTAAGTGTTAAGAAGACTTGAGTTGCACAGGTGTAGCTGTCAGAAATTTATGTACCTCACATATG
TCTATACTCCCTTCGTCCGAAAAAACTTGTCCCCTCGAATGGATCTATCTAGCACTAAGTTAGTGCTAGATACATCCATTTGAGAGACAAGCTTGGGACA
AGCTTTTTTGGACGGAGGGAGTACAACTCACCAACAATTATATATGTTAAATTCTGGTTTTCATTTATGTTAATGATCATGAACCTTGAAATATAGTGTT
TGGTCCGATTTAAACCATAGACTATAACATTGTTTATATTAAACTTTGAAGTAACATTTTTACGTGCAATGGAATGGAATACTATAAAATGAGAACCTGC
AGAGTTTCATAAAAAAATATGCATGTTTTTCTGCCATGTATAAAAAAAGAAGATAGATGTTCTCGTCTTTTTGTGTTTTCCAGAAAAATGTGAAACATTT
CGTAGGTGTAGTGAATGGATAACTGATAAAATGAGGAGCTGAAAATTTGCATCAGAGAATATGATCATTTGTATCCTATACCAAAAAGACGAGATGGATT
GATACATCTTTCTCTCTTTTGTTCATGACACAAATGGTTGCATCTTTGGCTGAAAATTTGCAGGTTCTCACTCTCTAACATCCTTTACACCAATGATTGT
TCACATTTTTAGAAACCCCAGGATACATAACCACCATCAAAAACCAGTTAGGACAAATGACTCTAGAAACTTCAGGGTCTATTACAGAAGGTTTTATAGT
TCAGTGTTCTAGTCAGACCAAACACCATAGTTCAGGGCTCAGGATAGTTTTTTTTTTCTAATTTAACTTCTCCTTGCCTACAATTTACCCTACTTTCTGA
ACAGTTAACAGTATTGATCTTCATGTGCAGGTAATTGCTTGCCCATGTGCTCTTGGTCTTGCCACACCCACTGCAGTGCTGGTATGGAACTAAAGGATAT
GGCCCCTTTTGCCTGAATAAACATGCTGTCAACAATTATTCATATACACTGTTTCCAGGTTGGTACTTCGTTAGGTGCAACGAGAGGACTTCTTTTACGT
GGTGGGGATGTTTTGGAGAAATTTGCGGAAGTTGATGCCATTGTGTTTGACAAGACCGGAACTTTAACAATTGGGAAACCTGTAGTGACAAAAGTAATAG
CTTCTCACAGCGAGGGAGGTGTAAATACAAAGTTAAGTGGTTCTTATTCTGTTTACTGAATTTGTATGTTGTATCTAATTACTTTCCTCATAGTTGTACT
TGGTTATAATTTAGAATTTTTATGTGGTTACTTTTACTTCCCATTTAATTGAAACTCACTGCAAAACATAGCTGGAAATAGGATGGGACACCCTGAAATT
TGCAATGTTTTTTCCTTTCTAAATCGTATGTGTGACTTATGCACTTCATGCACCCTCAGCAGCAGAAGTGAAGTTTATTTCCCTGATCTTCCTGTTGATA
AACCATATTTTGTCATCAGAGATTACTGGAACAATGAATGGACAGAAGGTGACATTCTTAGTTTGGCTGCTGGAGTGGAATCAAATACAAACCACCCACT
TGGAAAAGCGATCATGGAAGCTGCCCAGGCTGCCAATTGCATCAATATGAAGGTACTCACAGCTGAAATGCTCAACAAGTCTGAGATAAAATGACCTCAG
TGTGCCAATTGCCTCGGTACACTACAATGGCTGTTGTAGGATAACTGTTCTGCTACCTGAATTCAGACCATGGCTGAATCTCATTAGGTCCATAACCACC
CTTGCACCAGAGTTGAAAGAAAACAAACATGTTGCACCCTTTGCCATTTAACTTGATAATTGACATATTCTGCTCGATAATGCTTTTATGATAAAATGAG
ATCACCTAATTGATATTTCTGTTTCATGGCACAGTTTATTCCCCATTAGAGCTGCAGATTTTATTGTGTTTATATGCTCACCATTTTCCCATGTATATTG
TTACAGGCAAAGGATGGGTCCTTTATGGAAGAACCAGGGTCTGGTGCTGTGGCTACAATTGGTGAGAAACAGGTTTCGGTTGGGACAGTAGACTGGATTA
GGAGGTACACTTGAATTATTTATTCAATTGTTGTGCTAAGACTTGTACTAGGGACATATATCTTTCCTCATTCTAGCAATACAACTTTGTTTGGATTATT
GCATCAATTTTCTGCTCATTACACCAGCTCCATGTGTAATTGTTATGTTACACCGAGGAACTGTGCTCACTAGTAAACAATTGTTTTGACAATATCTCAG
GCATGGTGTTGTTCGTGACCCATTTCCTGAAGCAGAAAGTTTTGGTCAGTCTGTTGCATATGTAGCAGTTGACGGTACTCTAGCTGGTCTTATTTGTTTT
GAGGACAAGATCAGAGAAGATTCTCATCAAGTTATCAGTGCCCTGTCTAAGCAAGGAATTAGTGTGTATATGTTATCTGGGGACAAGGAGAGTGCTGCTA
TGAATGTTGCTTCAGTTGTTGGCATTCAGTTAGACAAGGTAATATCAACTAAATTTTGCTTTACCGATGTGGACATTCTTTTTCTGGTGAATAGTTCTGT
AGTAAAACTACAAACTTCTGTAATACTCCTATATGACATCAAAGTACGAGAATGAACATGTTGCAGGTGCTTGCTGCCTCTTCTGCTGTTGTCTGACTAA
AAAATATGCAATTTATACACTCCCTCCGTCCCAAATTTTTTGTCTTAGATTTGTCTAAATACTGATGTATCTAGTTACATTTGAGTGTTTTAGATACATC
TGTATCTAGACAAATCTAAGACAAGAATTTTGGGACGGAGGGAGTACATCTTAGAAGGTGCACTGGTAGTGCTGGTTATCATTAATTTTAGAAGCCTAAT
GCTGCATAAATTTTCTGCCTATTATTTTACCTGAAAATATGAATTCAGATGGTAAATACCACTGTTCAACTTTTCATAAAGAAAAATAATTAACATTTGT
CATAAAGTTATGATATTATTTTGTATCTTTGTAGGAAATGGATTCATGCTTTTGATTATGCATGGCATTCTTGCAGCAAGCTGAAAGGCTTTAATATGTA
AATTGATTTCATCTGGTCTTAGCAATTTCTCATCCCCATGCACTATTAAGCGAACATAAAGATCTATTTGATTGAAACCATTTCAGCCACAAAGGGAAGC
ATGAAAAAACGTTTCTTTCATTCATTAGGATTCTTTTCTTACCATGATTTGTTTATCCTTTGTTACCTTTTCAGTATGATTTACTTGTGTACATAATTAA
ATGGTATCAGGTGATTTCTGAAGTTAAACCACATGAGAAAAAGAAGTTCATATCTGAACTTCAAAAGGAGCACAAGTTAGTTGCGATGGTTGGTGATGGC
ATCAATGATGCTGCAGCCCTAGCTTTAGCTGACGTTGGAATCGCAATGGGTGGAGGTGTTGGTGCAGCTAGTGACGTATCTTCAGTTGTTCTCATGGGTA
ATAGGTTATCTCAGGTGATTCATTCACGACAGCTTGGAGTTACTTGCTGACACCATTGCCAAATTCATTGAACTTTACTTCCCTCTTTGTGCTAGTATCA
TCTTTCTTTTTTCTAATAAACTGCGCTGATGGGTCTTTGATGCAGCTTGTGGATGCTTTAGAGTTAAGTAAAGAAACCATGAGAACAGTGAAGCAAAATC
TTTGGTGGGCTTTTCTGTATAACATTGTATGTTTCCCTTTCTCGTCTCTTTATGCCTTGCTCAGGTGTTTCATAAGTTATGAACTGCCAGGATAATGTTG
GACCTCAGTTTTAAAGAAGTTACACTTAGATTAAAAATATATGCCTGCTCAGAATCCTGCTTGCGAGGCCTCGTTATGATGCGATACTTTGCAGGTTGGG
CTACCCGTTGCTGCTGGAGCATTGCTGCCAGTGACGGGTACGATGCTGACCCCGTCGATAGCTGGAGCACTAATGGGTTTTAGTTCAGTCAGCGTGATGG
CCAATTCCTTGCTTTTGAGGGCGAGGATGAGTTCAAGGCATCATGTTCAGAGCAGACAAAAGCCTCAGAGCACCATTTCTGGTGTGTCAGACGGAGCTGA
TGAGGTAGAGCAAAGTTATCCATCAAAATGGAGGAGTACCTGACTGAAGTTTGAAGTGACGACATACTTATTACTTCACGAACATTTGATTCTAGTTCAG
TCACATAGCCACAGGTGAGTAAAAACACTGATGACACTGTAATCACCAAGAGTCTTAAACATTACGTGATGTAGAAGTCCTCGAACCAGTGACGGATCTT
GGGTCTTATCAACAGGGTACCATACTTTTGACACACGATTTAATTAATTGTTGTGGGTGGATGAAGTATCACATGCTCACCACGATACAATACAAAGTTC
ACTGGCTGATCAGTGTAGTAGTAATATTGTGCCCAATTTAATTGTAGTGTGCGGATATTGCAAATTCAATGCATAAAATTTGTCAAAATTAGACATGTTG
TAGGAAAAGCTAATTCTGTTCTACCCGTTCCACCCAGTCATACATGGCAAATTATCGAGGCCGTAAACAGCCAATAAAAAATATTTCTCCACTGATTACT
TTGTGTCACTTTCATGTTCTGTGGTGTGTTTATATATGATTAATTTGTGGTACTTCCATCTGTTATGGTGTGTTTATATGTGACTATGACCTTCAAATGT
CATTTAGCATCTTGATATAGGTTTCTAGTGTGTACGAGTCTAAACAATACCTTGATACATGCTTGCAGATCATATATCTACCTATCGTGTAGCTAAATAA
AGAATTAGTGTATGAGAAATGAGCAAGTGGTATGTTCTTGAAACCCTTAGTTCGTCCCTCACTCATGGGTTGAGCCGATGCAAGCGGGCATCCCGCAAAA
ACTGGAGACTAGTTTAAACTAAACTAAATCCCAAATGATAAGTGCCACATGTGTGACACGAAATAACATTGCCCTCACATTTTTATAACTAAAATTGCCA
TAAAAAACCCTCAAAAAAACTGAAATTTGCCATCCAAACAAAAAGTTGTCATGCTTCACAACTAAAGTTATCATCCTCGGTTAACTAAAGTTGCCACCAA
AAAATGTCAGGGCGAAATTGCTTCGTGCCACACCTTTTTTTTAAGGATCACTTCGTGCCACACCTTTGGCACTTATCAGAGTCCCTAAATCTAAGCAAGG
GGTTATAACTAACCAGATTTATTTTGACTAGCGGGGTGGATCGGGCCCTGCTTTGCACCCCTCAGGGAACATGTAGATCATATGTGCTTAGAAATGTAAC
TAATCACTTGAGGTGGAACAAACCTTTTTAGTCAAAGGTTTTGACAATTGTCAGTAAGATATTTTTGAATAATGTTTAATTGTCAGTTTCAAGCAATTAT
TATTACTAGCAAAAGAGCCCGTGCGTTGCAACGGAAGAAAAAAAATAACACATGCCTCTAACACTGTAACCACGACTCAAGACCCAATAGGTCGACGTCG
TTTATTTCAACATTTCATCTTATCAGTGTTGCCGTTTATCCTTCTTCCCACCATCGTCGACGGACATGCATGGTTATATATGATTTCTTTCGTCTTCAAT
CTGATTTTACTGAGTTGTTTATTTTCAATCTGGATTGGCACTGGTACAAAAGAAAGACGGATCATGCACTGCTGATTAATGTTGTGTAAGCCCGACAATC
GCGGTTGGTTTTCTCTTCTCTATTTCAAAGTTATAATCTTGTGAAGATTGGTTGCCTCTGCCTTTTTTTTTGTCTCTGACTTGATGCTACAAATTGTGTA
TTGTTTTGCTCATAGTCCGTTGTATTTTGCACTTTGGTTGGAATACGAA
>Traes_7DL_271C7BED5.1
CCTAAATTTTTTTTGTTCATTTCATAGTCTCTTCACAATCATCACATTGTTATTGTCTTTCTTTCAATTGGACTGTCTTCATGTTACTAACTGAGCATAA
TGCTATATCCTATCTTCTTCTATTCCTTTTTCATGTAGATGCTATTTGTCTAGTCTAGTTCGTTAGGAATTTTATCTCATTGTGGCGCAGTTCTTCTATT
CATTAGGCTGTGCCTGTTGATGGAGAAGTTTACCAAGGATCATCCACAATCACCATAGAACACCTCACTGGGGAAACTAAACCTGTTGAGAGAACAGTGG
GGGATGCTATACCAGGTGGAGCCAGGAATTTGGAAGGAATGATGATTGTAAAGGTTAGGCCTTTTATTTTTTCAGCGAAGAGACCTTTTCCAAGTTCATT
TTTCTTTGCTCGTTTTGTTCGCTAATCCTGAGATGCTTCATTTTCTTATCCTGCTTTATTCTCATAAATAGGATATTAGGATGTGTATGTACTGCTATAC
TGCTCACACACAAACATGATTGCAGTTATTTAATAGCAGGCCTGTAATATTTAACTTGCTAGTCATGGTTGGTACTGCATAGCCATCTTGACGAGATGAA
ACCATTCGAGACTGACAGGAAACATCATTCTGTGATATTGTAGAAAACGAGAAACAAACCTAATTAATTTTTACATAATGGACAAACCTAATTGTATTTG
TTGGTAGTTACCGGCAACAAATTTGCTATTCCTTTTTCTCCTAACATAGCATTAAGTTAGTGCAGTACATTATGTTTGGCGTGTCTCCTTCCAGAATGTT
ACCTCTTCATGCTCTTATTCAGTTACCTTTGTTCTAGGTGACCAAATCATGGGAGGATTCAACACTCAACAGAATTGTCCAGCTGACTGAAGAGGGCCAG
CTAAACAAGCCAAAGTTGCAAAGATGGTTAGATGAGTTTGGGGAGCATTATAGCAAAGTTGTCGTGGCTCTGTCTTTGGCTGTTGCACTACTGGGACCAT
TCCTCTTTAATTGGCCCTTTTTCGGTAACTCAGGTATTCCCCTAAGGTCACATGACATGCTGTGTTGGTGTTATTACAAATACTTCATGCTTCAGAAAGC
TCAGTACTGATGATTTGGCAATTTGTACTGAACTGATGCACTGGACTCTAGGATTGAGCTTTCTGTGCTCTGACATTTTCTTTAGTTTGTAGGGGTTCAA
TTTACCGTGGATTAGGACTTATGGTGGCTGCATCTCCGTGTGCATTGGCAGTAGCTCCATTAGCATATGCCACTGCAATCAGTTCTCTTGCAAGTAAGGT
ACTGTCTGAAAGTTTCAACGTTCTTAGCTTTATTGATCGATTATTTTCTTCAGTTGGTATAAGCAGTGCCTTTTCGACCTCTAAATTTTGTGACATCATC
TAGTTGTTTATTCTAATTTTTATCAGTATTTTACTGGGATATTTTTGACTCATTTTTCTGTTTTATGGTTATGTGCACAAGGGCTGTGAGAGATAAGAGC
ATATTAATCTGAATTGTTTGTTGTTCTACAACTATATTAGTGCTGTTGCTGTGTACTGCTTCCTTACTCCTGACATGAATGTGTGCATGGGAAGATATCA
GTTATTACTTTGAGCCCATCTTATCAAACTGTGGTATCTTGGTTGTAGCATTTACTATGACCCGTGCTCCTTTTTCTTGAATGAACCTTCTTCTGGAGTG
TGATAGTGGAATTATTCTCTTCTTTATTCCTCTGTAGGGAATTTTATTGAAAGGTGGGCATGTCTTAGATGCCCTTTCTTCTTGTCAGTCTATTGCTTTT
GACAAGACAGGCACATTAACAACTGGGAAGCTTATGTGCAAAGCAATTGAGCCCATTCATGGACATTTGGATGCGAGTAATGGTGTTGACCCTTCTTGTT
GTACTCCGAACTGTGAAAGTGAAGCTCTAGCTGTTGCTGCAGCTATGGAGAAAGGAACAACCCATCCTATTGGAAGGTGAGGAAAATGGATAATTTTCCT
AAAGGTCATATTTATTTGTTTTGTTTTATTTGCATGCATCATTATGGATTAGAACTATGCAACCCCTGGAACACTAGTTCCCTTGGGTCAAATGTATTGT
TACTATACCTGCATTGAATTTATAGCCAATCCAGCCATCCAGGCCAATACTGCTGATAGCCAGATTTTCATCAGAGTGCTTTGATCAAAGAAATCTGCTA
GTTCATTTTAAACTATTTGTCAGAATTACTTTAGTATTCAATTGTGTCTGGTTTGACGTCAACTAGAATCATCCAATGTACAAGTTAGTTTGACACATTC
TGCTAGTGTGCTTTAAAAACATGTAATGTCCTGGCGGCGCTAGGGTTCGAGAGGGGAATTTGGGAGAGAGATTAGAGGAGTGAGGGGAGAGAGCTCAGGG
GAGAGGGGATCGATCTAATTCACATTCATCATGCCTCGACAGAGTGCAACACCCACTTAAGTAGTTCTGGCCCTCGGGCCACTCTCGCTCACACGCACGC
TTACATGAGCCGTGGCCCAACAACCCTCGCTGCACCGTAGTGCACTCGCTGTGCACTTCAGGGTTCAGTTAACTGATGAACCTGAACCTGAAGGCGTTAC
AAAACAATATTATGGTTTTCTTCAATGTGAAATTCAAATATGTGCTTGCAAAAAAGAAAGGAATGCAAATATGCAACACCTTTTTTTAATGTATTTTCTA
ATTATAGCTGCATAGAAAGATATGTTTGACTAGTCTGTCCCTTAAGTGCTACGAGTCCACACGACACACGTTGAAAAAAGTGGTACGAGTCCACTGCTAG
TCAGCGGCGATGAATCCTTGCAATCCCAATAGTGTGTACCATGCTTGATTTTCATTAGCTTATAGACGAGGTGCCAACAAGAATTCTATCAAATGCCCTT
AAACTTGGTGTAAACTTTCTTGTCTCCTGCCACTATTTTAAGCTTGATGTTCAAGCTCATAATGTTTAGTTTATGTTCTTTACCGTTTCGTGTATGTTAT
GATTTTTTGTAGAGTAATTTATAGCAGTAATTTGATATTGATTGTATGATTCACAGGGCAGTTTTAAAACACTCTGTTGGGAGAGACCTCCCAGTGGTTG
CTGTTGAGAGTTTTGAGAGCTTACCTGGTAGAGGAGTTGTTGCTACTTTGAGTGGCATAAAGGTATGTGCAAGTTAGATACTATAGATTTCAACCAGCAA
AGTCATATGGAAATTGGTAGATATATGAAGGAAGAATTTTCTGTTGGCGGGGTATTATTGTAGGCTTGACTGCCACAGTGTGGACAGGCAGGCTTGGCCA
CTGTATCTCTATGTGTAATGTTCATTATTTTGGAATATGGAAACCATTGTAAATATGCTTAATTTGCAGGGAAATTTTATTTTGAGAGTATTTTTCTAAA
TTTAACTATGCCAAGGTTAATGTTGAAATCGATAGTGCATATACATTTTTTTTTGGATTTCTCATGCTGTCTAGAATTGGTCCTAGTCATTGTTTGGTGT
TGTGAAGGTTCATAAATGAGAGTGGTTTTGGAAAAATGGAATTATTTGGCTGGATGGTTTGTTTTGTATTAGCTGAATTGCATAACTATATCATGAGAGG
AACACCCTTAAAACATGATAATGAGATGATGTATCAAGTTTGGATGGTGTAGATCAAATTGGTTTAATCATCTCATTTGGGTGAAAAGGCAAGAGTGGAA
GAAGTCAAAGTGTTCTATTGAAAAATGCCATTGATCTTTCATCTACTATAAGCAACACATACTCATTACATCCCTATTTACTTATTATGCTTTGGGTATG
TCTCTCGTAGATTGAACAATTAGAATGTACATTGTGTGTTGTTTGGTCAGTACGAAGCATAAGAGAACTTGGATCTTGGTATGTTAGGTTGACACTCATC
TATTTCTATTACAGGCAAGAGACAATGAAAATGAGTTTGCTAAGGCATCTATCGGTTCTGTGGAATATATTTCTTCACTATACAGATCTTATGGTGAATC
TGAACAAATAAAAGAGGCAGTAAAGTGTTCTGCATTTGGTCCTGAATTTGTCCAAGCTGCTCTCTCAGTAGATAAAAAGGTGAGTTAGGAAAAATCTTCT
CATATAAGTATGCCTTTTGATGTTCTTTTATGCTGCTGTACAGTTATTTCATTGGGATGTTTCATGTAAGCATTCATATATAATAATTATGTTAATTGAT
AAGTTAATTCAGGCTTGAGAATTATTTTGGAATCTAATGTGGATTACTTGTTGCAATCTAAGCTCATATGTTGCCCCACATCAATAATAAAGTGTGATTT
GTCGAACACTATTTTCTTCATTTGGCTGGTTGGGTTATGGTATATACTGGGAGAGCAAAGCAGAAATGAAAAATAAGTCGGTCTATATACGATAAGTTCT
GGCAGGCTGTAGTGCCTTTTACCCATAATAAATCTGCCAAATATTCTTGCTACATGCCCACAACCATTTGAATGTATTATCACCACCAAATCACCATGGA
AGTTGTTGATTATCTGAAGGTTTACCTTCCATGTATTATTTACCCGGTCATTGAATCTTATCAGGTAACCCTTTTCCACTTTGAGGATGAACCCCGTACT
GGTGTCTGTGAAGTTATATATACCTTAAGAGAAAAGGCTAAACTTCGAATCATGATGCTTACTGGAGATCATGAATCAAGTGCTCAGAGAGTTGCTAAAG
CTGTATGTATTGAAGAAGTTCACTTCTCTTTAAAGCCAGAGGACAAGTTGAACAAAGTAAAGGCAGTTTCAAGGGAGGGAGGTACTTCAGTTTCTTATGA
CTATCAAATGGCAGTTTTATGATTACAACAGTTTTTCCCCTTTCATATGTTATTCCATTATCGACATATCTAGCTTAGACACCCACCACTTAAACAAGAT
GGATTGCTTTCTACTCAATTTCACCTCCTTCCGTGTTGCATGGCTTGATCAAATGCCTAAATGGTTTTCCTCCAACTTCTAGTTCCTATTGTATGTGATC
TATAACCTAGCAGCTACCACCTCAGGTCCTCAGCACTTCTTTCCCATACTAAACTCTGTTTATTGTGCATTTGAAGCACTCTACTTATTGTCAGCCCAAT
TTTTTGTCATAGAAATTTCCGCTTGCAGTCATATCACCATATGCTCACTATTTGGCCCAAGGGAAGTTACTTCTGATGGCTAATCATTATGTACCTTTGC
ATTTATTTTCAGGTGGAGGTTTAATAATGGTTGGTGATGGTATAAATGATGCACCAGCTCTTGCAGCTGCAACAGTTGGTATTGTTCTAGCACAACGCGC
CAGTGCAACAGCGGTAGCTGTTGCAGATGTTCTGTTGTTGCAGGATAATTTATGTGTGGTGCCATTTTGTATCGCTAAAGCTCGTCAAACAACTTCATTG
GTAATGCCTCTTGTGAGCTCAATGTGGAAAACTTATCGATACAATATTGCTGGTTCTTACAATTTTGAGGTTCATCCTTACAGGTGAAGCAAAGCGTAGC
TCTTGCATTAACCTGTATTGTTTTTGCTGCACTTCCTTCTGTCTTAGGATTTCTTCCTCTTTGGTTGACGGTAAGTTCGTTCTTCCTTGCATAATACTCC
CACCGTTCCATAATTCTTGTCGTGGTTTTAGTTCAAACTTATTGATCTGATGATGACCACTTGCCAATGACCCAAGGCTAACAATCTGTGTGGCATACTA
TGATTTGAAAGTCTAGGAGTGAAAATATGGTCATTTTATATTGATAGTGAAGTGTTACATGTTGTGGCTGGACTAGCATCATCGTATTGTTGTTAATTTT
GAAGGAAATCAGTTAAGTTAATTCCGGCGGATAAATTGACAGGTTGATTGAAACAAAAATACCTGGATATTTAATATGGGTTAGAGTACCTGGTCATATT
GAACACAAATATGCTAAATCTTACTACCTCTGTTTATAAATATATAAGACGTTTTGGCAGTTCAGTTTAAATTGCCAAAATGTCTTGTATTTATGAACAG
AGGGAGTAGATTTGTAAACCAGTTTTTCCAGAGTTATGTATATGTTAAACCTCTTGATTCACAAGCTTCTTTTGTGATCTATTTCTGCAATGTCTATGTG
GTTTTCAATATGTCTATCATGTTGGGATGTGTTTAGTGTGAGTGGAACACCAGTTGATTCTAGTGAAGATGATCTTGTACCATAAGAAATTAGAAGTGGA
GCTTATACACTTTACTTGCAAGTCACATGTGCTTTCTCTCCAACTCCCCTAGCATGTGCGCATACTTCACTATTATTGTGTTATTTGTTGCTATTCACAC
ATTCTGTCCAAATTTCAGGTTCTTCTCCATGAAGGAGGAACCCTTCTCGTTTGCTTGAACTCAATACGGGCTCTCAACCCTCCGACATGGTCTTGGGCAG
ATGACATCCGACAACTCGTGCATAGCCTAAAAAACCACGTCTCGGCAAAGTTGAATAGCTCCTCAGATTGCTCAGCTAGCACCGTTCCTTTGTAGACATG
TATACCGGCTGTTATCTTTGTAATTTCATTGCATGAGCTGTGGGGCGTTTAGGGTGACAGGTTTCTGACCTGATTTTTATAGGATGTACTCGTAGCACCA
CCTTGTAAAGAAAACAAGCCTCGTTTCATGCTGTGTTCATAGCAGTGCCAAGCATCCTGTAATCGAACTGTTCGCTGAGGCTTGTTTGGTCCAGTGCATC
GGGTAGAAGGGTGAATCTGTTGCCAAGAGAAGCTACTGTGTAGTGAGTTACTCGACAAATCTGGAGCCGAAGGTGGTTACACGACAAATCTGTGCTGAAC
GCTCAGGCAACTAGTACAAAAGGGGTTGCGTCTGTACTCTGACGAAGTGACGATCATTTCATCCTGTAAGGCAAAAATTGCAACTGCAGATGTGTTGTAG
TTATCGAACACCATTGTTGAGCTTGAAACCTGGAACTCCAAGCTCCCAAGCTGGACCAATAAATTATCTGTGAGGTTACTTTGAATTGGCA

>Traes_7DL_A5269C73F.2 

CGCGCCCCCCTGCCTCTGCACCCTCGTCTTCTCCTCCTCCTCCTTCCGCTCCGCGCTTCCTGCCATCATCCGCGAGGTAGGTGGGTTTGCCAGTTAATGG
CGGCCGAACAAATTTTCGTCAGCGCCTCCGCCCAAGCCTGAACCTACCACCATATATACATCACCAACACCGCACGCCAAGATTGCTCTGCTCTGCTCAC
CACTCTTCTTGGCTCTCTTGCCGCCGTGTCGCGCGCAGGCAGAGGGGTGGCGGCGGCAGGTGAGGCGCGCAAAGAAGCGGGAGCGGAAGAGCCTGGCCAC
TCGACGGGAGGGAGCGATGGCGGACTCGACGTCGCCGGCGGCGGCGGCCAGGCTGGAGAAGAGCTACTTCGACGTGCTGGGCATCTGCTGCCCGTCCGAG
GTGCCGCTGGTGGAGAAGCTGCTGGAGCCGCTCGCCGGCGTGCACAAGGTCACCGTCGTGGTGCCGTCCCGGACCGTCATCGTCCTCCACGACGCCGCCG
CCATCTCCCAGGCCCAGATCGGTAAGCAAGCACACAATCCTCCTCCTCCTCCTCATCCTCTCGCTTTCCCCCGAGATCCCTCTCCCTCGCCGTCGCGCTC
GGCCCTCGTGACCGGGTCATCAACTTGTCTTGTTCCTTCGCTCGCCTCGTATGCGCCGGTGAATTTTTTGTCCGTTACCCCGGATGTTCAGGTGAAAACT
GCTCGCTTTCGCCGCTGATCAACCTCTCCCCCCGTAATTCGTGGTTGTAATTTGCCGATTGACTCGACGGGAACCGGGGTCGCTGGACTTGGACTGGAAC
AGAACTGACCGGAGTCGCCGTTGAAACTGGTCCGGGTAAAACCGATCCGGCCTTTCTGGTAGTAGTAACGTGCTGCCCGCCTCATCACCCGGCCGTCCTC
ATAAATTCTGATGACGACGGCCGGCGTGCACCGACGGGTTTGTTTGGCTTTAAAAAACGGCCGGCCGGCGTGAACCAACTTCACCGTCGCCGGGCTACTG
GATTATGGGTTTTGGGATTTAAAAAATATATATACATATCCAAACTTTGTTTATACTTGCAGTTGCAGCGACGGAAGTACATATCGAACCACGTGAAGGA
TCACGCAAAGTCACTAATTCTTTTCTCATCATCGAGCTTTGTTCTCTCCGAATTTCCTACGCTCTTTCCCTTCTTGTCTTGTCCTTGCTTTTTTTTACTG
ATTTTCAGTATAGTTTTTTTCTTCACTTTTTGCCATATCTGTTCGTTCACAGAAAATTCTGATTATTATCACAGTAAATAAAATTATGGATTTCACAATT
ATTTACGTAATCATTTTTTATTTTTTATTATCCTCTGGAACTGTAAATTCTATCTATCCGCGATTCCAGCGTGACTATAACAATATCTCTTTTTTTTTTC
TATCCTGCAGTGAGGGCGCTGAACGGGGCGCGGCTGGAGGCGTCGGTGCGGGCCTACGGCGGCGCCGGGCAGAGCAAGGTGTCCAACAAATGGCCCAGCC
CGTACGTGCTCGTCTGCGGGGTCCTTCTGGTGGTCTCGCTCTTCGAGCACTTCTGGCGGCCGCTCAGGTGGTTCGCCGTGGCGGGTGCNCCGCCGGCCTG
CCGCCGATCGTGCTCAGGAGCGTCGCCGCCCTCCGCCGGCGCACCATGGACGTCAACATACTCATGCTCATCGCAGGTACGGCTAACACTTCCCTTCTGA
TGAAGTCAACCGAGGATGATGGATGATGTTCCATGTGATCTGAAGTTTTCACACGCGTGCACACAGCATATGTTTCATGTCACTGGGGCCCGCTTGCCTT
TTTCCTGTCTAGATTCATGGCAGTACAGTAGCACTAGAATTCTTAGATTCATGGCAGTACAGTAGCACTAGAATTCTGCGATCAATATTAATATTTTTGT
GCAGTTATATGGTGTCTATCCTTAAATTCATGAATCTTTGGGTCCCCCCACATAGCCTACTAGTTGCAGAGAAATAAAGCTCGTCCATTTTCTAATAAAT
AAATAAATAAAATAAAATAACTGCCTAGCTAGTTGCAGGGCATAAGATTTAAACTAGTATGTTGATGCCAAACGTGATGCGCTTAACTCGTGTGGAATCT
ATTAGTTTGGCAGAGGAATCCTTACCGATTCCGGTAAGTTCTTTTGTTTATACACATCTGAATAAAAAAATATGCTTTGAACTAGTTACCACATCAATCC
AAAATTAGAAAGAGAGGAAGGCATGAGTAATTTTATAAGTCCAACGCCATACCAATCAGGGCCTTGTTCTAAAAGAAATTTTGTGTCCCTGTCTTCTGTC
GCTTCGTATACGCTCAACACCCACTGGTACCCCGGGGAAACACTTTTTTTTTAAAACGGAGGCAAAAGCATTGCCTCATTGATTAATTAAGCAGAAGAGA
GTTGCCCAGTTAATTAACGGGAAACCGGGTGAAAACCGCAGACTGAATCACTGGAACTACTGATGATGTTGCTAGGTGTTAAACATTGATGAAAGAAAAG
AAGACAAAAGAGTCACCCAGGAAACTGGGGTCAAGGCAGGTTGCTTCCTTGCACCAGTAGGCTCTGGAAAGATACTAAAAGTTTATGTCTTGCTTGCTCA
AACTTCCCCTTTCAATTTTTATGTAGGGACCCCCACTTTGCACTGCACTAAAGTGATAGGTTGCTGTGATGGAGGCTAATGTGTATGCTAAATGGACAGA
AATCTGCTCCCTTTCCTCTCCATGTGGCGATGTCGCATCTCAGATAGGGTATCGGATTCCACTTAGAACAAGCAACGCTTTGGTAGAATCGGTCTTTCGA
GAGTTCTGTTTTTTGTGCTGTCAGGATGGCTCAGTTTCATGAAAGGATCAGCATACGAACTTCGGCCAAGAGTTTTTATTTATTTATTCCAATACTATGC
TAGAAAACAAATTTTCTGTTCAGATCAGCAGCAGATAATAATGTGTCAGCATCTCGGATCTTTTGACGGAGATTCAGTTATGAGAGGTGTCAGAGTTTCT
ATTTGCAGTAGTCATATTTAAGGAAACCTGTATCTAGGAAATTTGCTGCCCGTGTGTGTATCTAATCACCACTTTCTCAAAAAAACCATACACCTGTTGG
CACTGACTTGTTGGCGCAATCTACTCGTCTAGGGGGAACGCTATCTTGTCATCGTCACATATTTATAACTATTTCCTTTTGGATGCTCTGCCGTCCCATA
AATTGTGGCAATTTTGGCAGGAGATGGATGGTGGCAACAGATAGCCAAAGGGCTCACTTGATTTACTTGCTTTGTTTGCAGTTGCTGGGGCCATTGCTCT
GAAGGACTATCCCGAGGCCGGGTTCATCGTCTTCCTCTTCACCATAGCCGAATGGCTCGAGACCAGGGCATGCGGCAAGGTCTGTTGTCCACAAATTCCT
TTCACCTAAGAGATCAGAGCTGTGAGGTCCTCTCATGATCCCACTTACCGGGAAAGGGAGCTATTTTTTTCGACGTGGCATGGTTAGGAGCACATATTCG
TACTGATGCGGCATGGCAGGGTATGCTGATATTGATGTGCACTAGACCCACTGATGGACTTGTGAACATATTTTGGTGTGCCATTCTAGGCGTAGTAGGT
TGGAGTAGAGTCAGGCCTGATTCGCTGATTGTATCGCCTTTTTAGCATACCTCAGCTGTCAATTATCAGCCAATAGACTAATGAACTTTATATCTAGTGG
ACTCAAACATGCATATACACTCATATCTAGGTGTAAAACATGATTAGGGAAAGCCACACCAATAATTTTTGGAAAGAAGATGAGCTGAAGGCAACTACTA
AAAGTAATATCTTCTAAAAAAGCAGCAGTAAACATTAAATATGTCTACATGGGCAATAGTTTTTCTGTTTGGGCTACTTTGTCCCTGAAAAAATCTGATT
AAATACTCTTTTGACATGTAGGCCACTGCTGGCATGTCATCACTAATGAGCATGGCACCACAAAATGCTGTTCTAGCAGAGACTGGACAAGTGGTTGCTA
CCCAGGATGTGAAGATCAATACAGTAATAGCTGTCAAGGCAGGGGAAGTCGTGCCGATCGATGGTGTTGTTGTCGATGGACGGAGTGAGGTCGACGAGAG
CACCCTCACTGGGGAGTCCTTCCCGGTGTCCAAGCAGGCAGACTCCCAGGTCTGGGCTGGCACGCTCAACATAGATGGTAAAACATGCTACACTGTCACG
GGAATCGACATTTGCTGTGATGCCTAAAATTCACCTCTGGTCGCTGATGATGCGCCGATTCTACATTGGTGATCTCTCAGGTTACATTGCTGTGAGGACA
ACTGCTATGGCCGACAACTCTGCGGTGGCCAAAATGGCAAGGCTGGTTGAAGAAGCCCAAAACAGTCGGTCCAGTACGCAGAGGCTGATCGACACTTGCG
CCAAGTACTACACACCCGGTAAGCCAGATAGAAGGGACTATGCCTGTAGCGAAAATTCAGTCATTGACAGTTGTTGGATCGGACGGTTTTACTTACTGTG
ATCTTTGGTTGCACCTCGCAGCTGTTATTTTCATGTCTGCAGCAGTGGCAGTGATCCCTGTGTGTGTCAAAGCGCGCAACCTAAGACACTGGTTTGAACT
GGCCCTAGTTCTCCTGGTGAGTGCTTGTCCATGTGCTCTGGTGCTGTCGACACCCGTGGCAACCTTCTGCGCGCTGCTGAGGGCCGCGAGGACGGGGCTC
CTCATCAAAGGAGGGGATGTGCTCGAGTCCTTGGCCAGTATCAAAGTTGCTGCCTTCGACAAGACTGGTACAATCACTAGGGGTGAGTTCTCTGTCGAGG
AGTTTCAGACAGTTGGTGAGCGTGTTTCGAAGCAACAACTTATTTACTGGTGAGTGTGGCTTCCATATCAGAATGCTCAAAGTTCTTCAACGACATTATG
TGCTTCGATCTTCTTGTAGTATTTTTAATTTCATGACTGTTGCAGGGTTTCAAGCATCGAGAGCAGGTCGAGCCACCCAATGGCATCTGCTCTTGTTGGT
TATGCTCAATCAAACTCTGTAGAGCCAAAATCAGAAAATGTTGCTGAGTTTCAAATCTATCCTGGCGAGGGGATTTACGGTGAGATTGATGGGGAGGGCG
TATATGTTGGGAACAAAAGGATCTTGGCAAGGGCATCGTGTCAAACAGGTTGGTGAAATGTGAACTCAGCATTTACATATTCAATGTTGGCAACATTCTT
TTGCTATTTACCATTGGACTTACTGTTTAATAAGAGACAAACCTACCCATCCATGAAGTTACTGAAATGAGCATTACTCTGTAACATTAAATTAGTCATT
TTTACAGTATATTCTGCTTCATTCTTCTATTTTGTTTAATCGAAACACAGTTTTCTGTTGAAACCTAGAGCTGTTAACTCATCATGTGCAACTTTTTTTG
TTCTATAGTTCCGGACATAGTAGAACACATGAAAGGAGTTACCATCGGATACGTGGCCTGCAACAAGGAATTGATTGGGGTATTCAGCCTCTCGGATTCT
TGCCGAACTGGGTCAGCCGAGGCCATCAAGGAGTTGAGATCACTGGGCATCAAGTCAGTGATGCTTACTGGCGATAGTACTGCCGCTGCCACACATGCAC
AGAACCAGGTAATGATTTATTTTTCTTTTATTGGATTATGTGGATCTTATTGTTTGTGTTTTCCTTTCTCTAGTGGATACAAATGCAACACCTTCTGATG
TTGCTGTTTCTTTTCTTTTTGTGGCAGCTGGGGAACATACTAGCTGAGGTTCATGCTGAACTTCTGCCAGAAGACAAAGTGAGAATTGTTGATGAACTGA
AGGCAAGAGATGGCCCTACACTGATGATTGGCGACGGCATGAATGATGCCCCGGCACTGGCTAAGGCTGATGTTGGAGTCTCCATGGGCGTGTCCGGTTC
AGCCGTCGCAATGGAGACGAGTCACATTACTCTGATGTCAAACGACATCCGCAGGATCCCAAAGGCAATCAAGCTGGCCAGGAGGACGCACCGGACCATC
GTCGTGAACATTGTCTTCTCGGTGACCACGAAGCTTGCAATTGTTGGGCTTGCGTTTGCCGGGCATCCGCTTATTTGGGCAGCAGTCCTTGCTGATGTTG
GCACATGCTTGCTGGTGATCATGTACAGCATGCTGCTACTGAGGGAGAAAGGCAGTGGAAAGGTGGTGAAGAAATGCTGTGCTTCTTCTCACTCAAAAAA
GCATGAGCATAGTACGTCCCACCACCACTGCTCCAATGATCATCAGCATGACCATGTATCTGCAGGCAAGCATTCTTGCCATGATCATCACCATGAGCAT
GATCACCACAAAGAGCCTAGCAACCTGCATTCCACAGACAAGCATGGCTGCCATGATCATGGCCATGGCCATAGCCACTGCAAAGAGCCGAGCAGCCAGA
TGGTGACAAGCAAGCATGTTTCCCATGGGCATGGCCATACCCACAACATCTGCAGCCCTCACCCCGCTGTGAGCAAGCATGATTGCCATGACCATGAACA
TAGCCACCACCAAGAACCCAACAGTTCACATTCTGCCGATGAGCATGATTGCCATGATCACAAGCACTGTGAAGAACCAATCAGCTTGCTTTGTGCCACT
GAGCATGCTTGCCACGACCATGAGCAGAACCATGAGCATCATTGCTGTGATGAAGAGCAAACAGTGCATGTAGCAGATACGCATTCCTGCCATGACCATA
AGCATGACGACAGTGCGGCTGATCCAGTTCCAGAGCTGTCGATATCTATCGAGAGCGCATTGCCTGATCACCATGAGCAGGAAATCCAGTGCATCAAAGA
GCACAAAGAGAAAGCGTGTGGACATCACCTGAAGGTCAAGGATCACGTCCCGGCTCCGACAGATTGCAGCAGGGGAAACTGTCACAGTACGGTGAGCAGC
AAGGGATGTGAAAGCAAAGGCAAAGAAGTTTGTTCAAGCTGGCCGGTTGGTCGTACCGGAATAATCCGCAGGTGTTGCAGGACTAGGGCGCGCAGCTGCT
GCAGCCACAGCATGTTGAAACTACCTGAGATTATAGTAGAGTAGGATGGAAAGCATAGATGTTATGTTGGTAAGATAACCGAAGCGAGTAATACTATCTA
GAAAGAAACAGCACTGCTGAAGTCGCCTGGTCGGCATATATAGCTAGATTCCCATGGCTGATGATAGATATTTGATCTGGCTTTGCTTACTTAGCTGCTG
AAGAAATGGTGTAGAAGTCTTAATTTTCATGAAGCAGGTGTCATTCTGAAATGATATGCTGCTCTGGTTTTCTCCTTGTTGATTCTGCACCTTCCCGAAG
AATTTGAGAAGGTGCAAAGTGAGAGGTTTGTTCATAGTATCAGTGTGCTTCAGCAATAATTGGAAGAAGCTGGTGCAGAGATCAGTTTATAACTTCTTAT
TAGGCTTCTTTATCAGAGTTCAAAGTTGTAATCATACTTGACTTGTGTTGATGGAAAACTTTTAACCAAGTTGGTTTATTATGAAACGTTTCGGAATGTC
GCATAGAATCATTGTTGGTCAAGTTATGAAATGCTGTATCCCTTTAATGCGTTGTCAGTGTCTCGCATTACATTAAGG

>Traes_7DL_DF97DD324.1

GGCGCGGAGGAGGATGCGGAGGCGCACGTGCGGGTGACGGGCATGACGTGCTCCGCCTGCACCGGCGCCGTCGAGGCCGCCGTCTCCGCCCGCCGCGGCG
TGCGGCGCGTCGCCGTCTCCCTGCTCCAGAACCGCGCCCGCGTCGTCTTCGACCCCGCGCTCGTCAAGGTGAGGCGCCGCGATGTGATCCCTGCGCGTTT
GCCCCCGCCGAGGCGGAGGCCTGCGCCTCTACGGGCCATTTCGGAGCTCGTCTATGCATTTGGGGGCGGTAATTTTTTGCGGACAAAATCGTTGCGTCTG
TGATATTGATTATTAGTAAATTTTTTGGTTAGAACAGTAAAATGGACCGCGTTTTTGGAGGCTTTCGATTACCGCAAAAGGCTCGGGGAGTTGGTGCGCT
TGCTCCACGAAGCTTGCTTCGACTCCGTGCGATTTACTAGCGGATTGGGTACGGGCTTGCGATTTTTGGTTTTAGTACAAGTATAGACGTGAGAACTGAA
TTCGTGGGGTTGTCTGTCGGGTTGGAAATGCGCCGTCAGTTAAGTGCGGTGCTGTACACCTGGGAATCAGACTGCGGGATCGGCCGATCGCCGGCGGTTG
ATGATTCGAGCCCGTTTTGCTTTCGGGGTTGGTGAGCTGTAGACTTTGTTGGAGGCTCGTGGTCGCCGGTGGATGGATCGTGGATCGCCGGATTTAGTGG
GGGAGCATGGCGCCGCAGTAGCTTTTTGTTGGTTGGTGAGCTGATGGGTGAGCTGCTGGCCCTGCGGCTGTTGAATCATATTTTCCGGTGAAAAGTCTAA
AAGCGGTGGGGTGCTGAGCTGATGGTTGACATTGCACGGCTCAACTCAACCAACGTGATGTGGAGATTGGTTTCGAAACACTGAACTGTGTGGCAAACTT
TTACTAGTACCATTTTGCCATGTGCTTGCTGGAAAATGGCAATGGGATGGTGAATTTGTACTCACTGTACTGATGTTGCCTGGGCTGTATGGAACTTTGA
GCTTGTTTTGCAACACCTTTAAAAGCCGCGACCACAGCTTATTAATCATACTTGTGTTTTGATTTTTTGCCCCCCACCATGAGCAGTGAGCCGCCCCTTT
TGACCATTTTGCTTTCTGGCTAGAATTTTGCTGCTTAGCTTTAGATTATGAATATCATTAGCTTCGAATGATTCCTCAGAAAAGTGTGAGCAGTCTTTCC
CTATCAGCGGCCGATAAAAAACAAGCTCAAGCAATCATACGAGCTGTTTGATCCCTCTTTTCCACTCTTCCCTAGAATGGTTCAACTTCAGTTCGAATGT
ACTAATCCTTGTGTGCCAAGTTCTGCTCCACTTTAGATGACTGATTCCATAGTGAAACATATTGGCTCTAGACCTTTTGGCATGTTTGGGTCTCTTTGTT
AACTGCAATTTTATTTTGGGACTTCTCTGTGCAGGTCGAGGATATAATAGAAGCTATAGAAGATGCTGGATTTGACGCTGAGATTCTCCCAGATTCTGCA
GTCCCTCAACCTAAGTCACAGAAGACATTGTCAGCACAATTTAGGATAGGAGGAATGACATGTGCCAATTGTGTAAACTCGGTTGAGGGTATCTTGAAAA
AACAACCTGGTATAAAAGGAGCAGTCGTTGCCTTGGCAACCTCATTAGGAGAAGTTGAGTATGATCCGTCTACCATTAGCAAGGATGAAATTGTTCAAGC
TATTGAGGATGCTGGTTTTGAAGCTGCATTCTTACAGAGTAGCGAGCAAGATAAGATATTGCTAGGTCTGACTGGCATCCACACAGAGAGGGATGCAGAT
ATACTACATGATATCCTTAAGAAAATGAATGGTTTGCGAGAGTTTGCTGTAAATACTACCCTCTCAGAAGTTGAGATTGTATTTGATCCAGAAGCTGTTG
GTCTGCGATCAATTGTGGATACTATTGAAATGGGAAGCAATGGGAGATTCAAAGCGCACGTGCAGAATCCTTACAGTCGAGGGGCTTCGAATGACGCACA
CGAGGCCTCCAAAATGCTCCATCTTCTCTGCTCTAGCTTATTCCTAAGTGTAAGTTTTGATCTTTGCTTCTCTCTTGCTCACCCTAGACAGTTTTGCTCA
AAGGTTCAAGTATAATACATGTGCTGTGATTATAGTGCTGTCGGCATAGTTGATAGTTGTATTTGGCAAGACAACTTACAGTACAATAGGGAATGTATGA
TGTGTTGGCAACAGGTAGCATATAAATGACACTCACATATTATTGTCATCGTGTGGCATCTAACTAACGAAAGAAATATTTTAGATTTTAGAATACTGTT
TCACTGTTCTTTTTTGCGTACATGTGAAACCCAACAAGATAAGATGACATAAGAGAGCAATATTGTTCAATTTCAATGTTTGAGCAAGTAATAAACGAGA
ACACAGACATCTTACATGGTATTCACATCAAATCTGGCAATTGACTAAACAGTAGAGGTATTGTAGAAAACAAATAAAATGCAGGGTCGTCTACTTTTTT
AAAATAATTTACCACGAGTAGATGTAGGGATATTTGGTATTTTTGCCTAGTAATATATTTCGTTTGCTTCCTACTGTTCAGAATACGCCGAACTTTTGCT
ATGCTACTACTTGCTTACTGACTCAATTCAATTGCCTCTTTGCAACAGATTCCTGTATTTTTCATACGTATGATCTGCCCGAGTATACCTTTCATCAGTA
CATTGCTTCTCAGGCACTGTGGACCATTTCATATGGGGGATTTGGTGAACTGGATATTGGTTAGCATTGTACAGTTCGTTATTGGCAAGAGATTCTATAT
TGCAGCTTACAGAGCCTTAAGACATGGTTCTACAAATATGGATGTGTTAGTTGTTCTTGGCACCACTGCATCATATGTATATTCCGTTTGTGCACTACTA
TATGGAGCATTCACTGGATTTCAACCTCCCATATATTTTGAGACAAGCGCAATGATAATCACGTTTGTGTTATTTGGGAAGTATCTTGAGGTTCTTGCAA
AGGGGAAGACATCAGATGCTATTAAGAAGCTTGTAGAACTTGTCCCTGCTACTGCTATTTTGCTTCTGAAAGATAAAGGTAAGTGGTACACACACATAAC
TGTTGTACTCAAATGCAGATTGTCTAAAACTGCAAGCAAACTGACATTACCATTTCAAATTCAGAAGGAAAATATGTTGGGGAGAGGGAGATTGATGCTC
TGTTAGTCCAACCTGGTGATGTCTTGAAAGTTCTTCCTGGTTCGAAAGTTCCTTCTGATGGTGTTGTTGTTTGGGGAACAAGCCATATCAATGAAAGTAT
GATAACTGGTGAATCTGCACCGATGCCTAAAGAAGTATCAAGTGTAGTAATTGGAGGGACAATCAACTTACAGGGCATCCTTCATATACAAGCAACGAAA
GTAGGATCCGGAACAGTTTTGAGTCAGATAATATCTCTGGTTGAAACTGCTCAAATGTCCAAAGCCCCTATTCAGAAATTCGCCGATTATGTGAGTTTTT
TTTTGTATGTGATATCCCATATTCGCTTTGTCACTATGTATCAAATATCTCTGTCAACCATGCACCTTTGCTAATATTATTTTAGATCCCAAAGCATTGT
CTGCGATAATGTGCTGTTTGCCACATTTGAAATGATGCATATGGACATTGTTTTTATGCCATTTTTTGTATTTCAATGCCTCTTACAGGACAGCACTTTA
CTCTTTTATGTTGTCTGAAGTACATGTTCATTTCACACGTTGCCTTCTGGTCCTCTTATTATTTTAAGTAACCATTTTTTTGTGGTAATTTTGGAGGACA
AGCTTACTTCTGAAATAGCTATGTGTTCACCAAAAGCATTGCAACATATTGTAGATGCATATTTTGGTTGGTGCTGACATTCCGCTGTTGCTATTTCAGG
TGGCTAGCATTTTTGTCCCTATTGTCATCACCTTGTCCATTCTAACGTTCTCCGTGTGGTGAGTTCAATAAACATTGTGCAAAATTCATAGTAATGCTTC
GTTCAAGTTTCTCACGTGTGGATTCTCTACATTTATAGGTTCTTATGTGGATCGTTTGGAGCATATCCACATTCATGGTTTGACGGAACTAGCAATTGCT
TTGTTTTCTCCCTCATGTTCTCCATATCTGTTGTGGTGATTGCTTGTCCTTGCGCCCTTGGTCTGGCAACACCAACTGCTGTAATGGTGGCAACTGGAAT
CGGGGCTAACCACGGAGTACTTGTAAAAGGTGGAGATGCATTGGAGAGGGCTCAAAATGTAAACTACGTGATCTTTGATAAAACAGGGACACTAACACAA
GGGAAGGCTGTTGTAACAACTGCAAAGGTTTTCTCTGGAATGGACCTTGGAGATTTCCTCACACTAGTAGCATCTGCAGAGGTGAGGCAATCAATCTTGA
TCACAAATTACTCTTATGGTTCATATCATGGTGTTTTGAGAAAAAAGACACGTTTTGATGTTTTTATTTGTCATATCACTATGTGGTTCATACCAGTGTG
TGGTAAAAACATGTTATGGTTTGCTCCTTGCTCAGGATCTTAGCTAGCCTGTGAGTGCAATATTTATGATTTTGTTTTGTACACAGGCAAGCAGTGAGCA
TCCTCTTGCAAAGGCTGTATTGGAATATGCATTTCATTTCCATTTCTTTGGCAAGCTCCCTTCCTCCAAGGATGGCATTGAGCAAAGAAAAGAGCAGATA
TTGTCCCAATGGTTGCTTGAAGCTGAAGATTTCTCTGCTGTGCCTGGCAAAGGAGTTCAATGTTTGATCAACGATAAGAAAGTTTTGGTGAGTCGTAAGC
TGCCATTGTCCTTCACCCCTTCTGTAAAATACCTCAAAGCAGTGTGTAACTGCAGAGCATCAATCTCACATATGTATTTATAAATGTTTCCAAGTAAATT
GTTGATTATCTGTAATAAAAATGTTACTGCAGATTGGAAACCGTGCCTTGATGAATGAAAACGGGGTGACCGTTCCCCCTGAAGCTGAAAGTTTCTTGGT
AGACCTGGAACTGAATGCAAAAACCGGCATTCTGGTGGCATATGACAGCAGTTTCGTGGGGTTGATGGGGATAGCCGATCCCCTGAAAAGAGAGGCTGCT
GTAGTCGTGGAAGGACTGAAGAAGATGGGCATTCATCCAGTGATGCTCACAGGTGACAACTGGAGGACTGCACAAGCTGTCGCGAAAGAGGTTTGTATTT
GTTTGCTTCTGAATTCTCATCCATTTGTTGATTCTTACCACCTCAGGTGCATAACTGTTTTCATTGGGTTATTGTTGTTTGTCAGGTTGGCATTGAGGAC
GTGAGAGCAGAGGTCATGCCCGCGGGGAAAGCCGACGTGGTCCGGTCGCTCCAGAAGGATGGGAGCATAGTGGCCATGGTCGGGGACGGCATCAATGACT
CGCCGGCCCTCGCGGCGGCGGACGTCGGGATGGCCATCGGGGGTGGCACGGACATCGCCATCGAGGCCGCGGACTACGTGCTGGTGAGGAACAACCTGGA
GGACGTGATCACGGCCATCGACCTCTCGAGGAAGACCTTCAACCGGATCCGCTGGAACTACTTCTTCGCCATGGCGTACAACGTGGTGGCCATACCGGTG
GCGGCCGGCGCGCTGTTCCCGCTGACGGGGCTCCAGATGCCGCCGTGGCTGGCGGGCGCCTGCATGGCCTTCTCGTCCGTCAGCGTGGTGTGCTCCTCGC
TGCTGCTGCGGAGATACAGAAAACCCAGGCTCACCACCCTGCTGCAGATAACTGTAGAGTAGAGCGATGGATAGCTTTTGTGAATACCGTAACTGTAAGT
CCCCCTTCACCATTTTTACAGAAATGAAATGAAAAGAAAAGGAAATGGCTTCCTGTGTACTCTGCTCATGGCCGCGGGGAATTCCTGCTTTCAACTTCAG
CGGTTCTCCTGATTCGGTGCAGCATAGATTTTGCAATCCCCAAAGGTTTAAATATGCAAAAGAAAAAAAAGTATTTGTAATCTTCGCCTGAATCTCCAAA
GATTTGGAAGTCCCGCTCACAGATTTGGGAAATTCCCAGCTTGGCAAGTTCTCACATGGTATGATTGTGTGACTCGGGCAAAGTTTAGCCTATTTAGACT
CGCACGGACGGCCCGTTGGATCAGGCACGGCAAAGTTCCAGACTCCATGGGCAGGTTTACGTTTGTTCGTGGCCCTAGTCCAGGCTCGCCGGCGCCACCG
GCGCCGCCTTCTTCCGGCATGTCCAATCCGGCGGCTCGCTCTCCCACGCGGGAGGAAGGTCGCCGCGGTCCGACGACTCGTGCCAGGTACGCGGGGCATC
ACCACCATCGATCATCGCAAGAACCTTGCCCTGCCTTCTTCGCTGATCCATTGTGTCCGTACAGGTCTTCATCGTCTACGGAAAGCGCCATGGTCCTGGA
GAGGCTCACCGACGACCTCCTCGCCGAGATCCTTTCACGGGTCCCCGCAAGTTCAGACAACGGCTGCAATCTCGTCTCCAAGCGTTGGCGCAGCCTCATC
GACCGCCCCGACCACCGCAAGAGGCTTCCCCAGCCCCTGGCAGGCTTCTTCTACAACAGCACCAGCAAGCATAGTTTAAAAACCCGGACCGGTGAGGCTG
CCGGTTCAGATTTTCACCTGTCCGACCGCCGGTTTTTTCGGTTCAATGTCATGATGAATGTTACGTGGCTCTACATGTTTGGTTAACATTTACCGCATGA
GCGAACGAGTGCAATGATTAGCTAGTAAAAAGCCATGATGAATGCTATGTAGCTTAAACATATATCTCCAGACGATGTGTGTGATCATTTCTTGTTTACA
ACTAGATGTGCTTTCTCATGGTAAAACACTTCAAATGAATAGTGTCACTTCCTTCTATGCTAATTACTCACCGCATGTTGTAAATATAGTTATGTTGTTA
ACACGAAGG

>Traes_7DS_04F16455B.1

GGCAGAGGAAGCGGCAGGGCTGGAAGCCGATACCATAATCCTTGACGTTGGGGTATGTATGTCTTGGAATTGAAAATGTTTACCTCCTATCTCCATGTCC
CAGAAAAATTCCCCCCTTAGATGGAATCACTGTAGCTGTTATAGTAGAGACTATCTCTATTTCTCAGCTATTCACTGGAGTTGGTGGTGGTGAGTCCACT
CCTTCACTCCACCTCAATCTCCCTCATTCATCTAGAACTTACCACACCCCTCGATTTGAAAAGAATAAAATCTATCTTGCAATGGTGCTCCCATCGCTGC
CGCAGTTACCCAGGTGTGGTGTTGACTGCTTGATTGGGTTTCTTCTCTGCAGTACCCCCTCCATTCCTAAAAGTAAGGCATATTTTGTTTTATTAAGACA
TTCATTTGACCCTCCATAAATACAAGGTTATACGACATGAAATTTGTGTCACTAGATTTTGTTATGATTAGTGATTTTGTATCACATAAATCAAATGTTA
AACGAGTAATTGTTGGTCAAAGTCTTGTCTTAATGAAAGGAAATACGCCTTATTCATCGGAACGGAGGGAGTAGTACTAATCCAATACGACTGAATCATA
TTTGTGGTTCTGTAGCAATGCACGGGCGTTATGCTAGTAATAATGGTACTTCAGTTCTATATGCTATAGTTGCATGGTGAAACTTCTCACGGCGTTGTGG
GTATTGTTTTCTTCTAGTACTACTATGTAACCTGTGCCTACATTAGCCATTTGAGGGTTTGAACTTTTGATTGCAGGGGATGTCGTGTGGGGGATGTGCA
GCAAGCGTTAAACGCATTCTGGAGAATGAGGTGAGTTATTAGCAATAAAAGAAAAAAAAAGAGAATGAGGTGAGTTGCCTCGGAGTGTCTCACTGGCTCA
GAGCTGCTTTCCGGCGTGGTGTTTATTAGTTCACTAGCTGTGTTTGTAAGCCAGTGTGCTTGTGTTTGCAGTCCCAGGTGGTGTCCGCAACTGTCAACCT
TGCCACTGAGATGGCAGTTGTGTGGGCTGTGCCGGAAGATAGAGCTGTACAGGATTGGAAACTGCAGTTGGGTGAGAAGCTCGCTAGCCAGTTGACAACA
TGTGGGTACAAATCCAGCCAGCGAGGTAAACTGTTACATTTGAAAATGTAGTGTCGTGAGACTGATATAATACCATTTAATTGGATGTGTTGAGGACTGT
TTGAACAATGGTTTAGAACTTAGAGAATTGCTAGTTGTCCCTAATGCGCAAAATCTGCTGATGGATAGGTTCCTCAATAGAAGTTGACTGGGCATGCTGC
TTAAGCATTTGAGTGGTTTGTACATGCGAGATCTATGAATGGTGCTTTAGAGGTCCAGCGCCTATTGTTTTAGCTGGATACATCTCAAAGTCCCGTTGTT
ACATTATGCTATGTAATGCAAGACAGATGAAATTGCTTTGTCATTCACTTTATCTGCTTTGCCCTCCAGTTTATGTCTGAATTCCCCTCTAAATTTTAAT
GCCAGACGCCAGTATATCCAGTTTCATGCAACTGTCTATTCTACTTGCAGATTCTTCGAAAGTCAGTTCACAGAATGTTTTTGAAAGAAAGATGGGCGAA
AAACTGCAAAATCTGAAGCAAAGTGGTAAACTTAATTCACATTGGCAATTAAACATCAACCCTATGAGCTTTGTCCAAGTTTGAGTCTTTTCTATGTTAA
AAAGGTGACCTATGATTAACATGGAATTGGTTTCTATTTTAGGTCGAGAACTTGCTGTATCTTGGGCACTATGTGCTGTTTGCCTACTGGGACATATTTC
TCATCTCTTTGGAGTTAATGCACCATTGATGCACATGTTTCATTCTACTGGATTCCATTTGTCTCTCTCAATATTTACATTTATTGGGCCTGGACGAAGA
CTAATTGTTGATGGATTAAAGAGTCTATTCAAGGGTTCTCCAAACATGAATACGTTGGTTGGTTTAGGTGCTCTGTCATCTTTTGCTGTCAGCTCAGTTG
CAGCTTTTATTCCAAAGCTGGTACCTCCTACTTTCTTCCTGGAAGGATTACGTTGTTGTATAGTTGCATGCATGAGCTCAGATACATCAAACTAGAAGAA
CCAGGAATTTGACCTTACCACAACTGCATCATTGCCTCTGCTCTGCAGATGTTGTTGAGCAAAGTCATAGTTCAGGTTCCATTTAATTCTGCAACTGCTC
TATTTTGGTAGTTATTTTATACCAACTGATTGTCTTGCAGGGATGGAAGACATTTTTTGAGGAACCAATTATGTTGATAGCTTTTGTTCTTCTAGGGAAG
AATCTTGAGCAGAGGGCCAAGCTAAAAGCTGCTAGTGATATGACCGGATTGCTCAATATACTTCCATCAAAAGCACGCCTAATGGTGGATAATGATGCTG
AGCAATCATCATTCACAGAGGTCCCATGTGGTACTCTTGCTGTTGGGGACTACATATTAGTGCTGCCTGGGGTGAGTAAATATAAGTCACACAGACAAAC
ACACATATTAATGGAAGTGTTTACACATGTTTTTTTTATGGGTCATAGTTTTATTGCTTCCTACCTTTGCAGTTATAAAAGTTTGGCATGTTATTTGCTT
GTGCGTTAATGAGTAAACATTGCGTTAATGAGTAAACATAACAACATATACAGGTACAAGTGCATGATGTCATGTTCTTATCATAGGTCCACATAGAACT
TTGTTTATGTGGTTATAGCCATTATGGGTAGCTCGTGTATGATCACATGCTATTATCCTATTAATATAATGTTTGCTATCATGCACTGTCCAGGACCGCA
TTCCAGCCGATGGACTTGTAAAAGCTGGAAGAAGTACAGTTGACGAGTCAAGTTTGACAGGTGAACCTATGCCAGTAACTAAGATTGCAGGGGTATGTTT
TCTGAACCACCTAATATTGTCTTATGTGGAGATATTGGTGCCTTCTGGCTCACTGAATTCAGGTAATATCTGAACATTAGCATGAGTATGGTGTTGATTC
TTTTTTCCTTTGGTAGGCAGAAGTATCAGCGGGAAGCATTAACTTAAACGGTAAACTGACAGTTGAAGTTCGACGACCTGGTGGTGAGACTGTCATGTCT
GACATACTTCACTTAGTGGAAGAAGCACAGACAAGGGAAGCCCCTGTTCAACGATTAGCTGACAAGGTATATTTTTCATCGCATTTGGAACTGAGACTCT
GGGACCAACTCTACGAGAACCACTAATTTAGTGTGAAATGTCTGATATAATGCTGAATTGTTCTATTTTATCATGATGTCCATCGCAATTATGTACACAT
TTTGTATGTGGACGTGATGTTCAGTTTAGTGCACGAGTTCCACATATGGACCCTTTGTGTGGACTAAATAATTACGGAATATGGGTCATTGACTACTTTC
TGTAATTTTTATTTGACCTAGGCAAGATTGTAATTAGCAATTTAGTAAAAATGTATCTTCCAGTAGATACTTGAGCCTGTTTAGCACTTAGACATATGTT
CAAGACATTTCTTGGTTCAGACGATGTGTGCACTTACTGCTGTATTCTACTTTTAAGATCCTGATCATTCGAAATATTGATTCTATTTTTTATTAAGGTC
TGTTTATAATGCAGGAATACCACAGCAAATGGTATGAACCCAATAGGAACCTTGATTTTGTCCCTTGTTGGGAACGGGGTCTTAGATAATTAGTATTGGC
TCTTTTATATGTTTCCGCATAGGGCATTTGTTACACCATCCTCTACTGTCTTTGTCCTGGTCCCTGCCGACGGATCTTTGATCAGTTACAATAATCTTAG
AGAAATTTTTATCCACTTACCGTATCATAGCCTGAATTAGTTATAGGTTTAGGCTATACTGTATTACTATGATTAATTGTGTCAATTATTTTACTACATA
ACAGGTTGCCGGGAATTTTACATATGGCGTTATGGCGCTTTCTTCTGCTACCTTTATGTTCTGGAGTATTTTTGGTTCACAATTTGTACCTGCTGCTATC
CAGCAGGGAAGTGCAATGTCTCTGGCTTTGCAGCTTTCTTGCAGTGTTCTGGTATGATCCTAGGACGCATGTTTAACAATCTTATTCTGTCTATTTACTT
TGAATAAAGAGTAATGTTTTGCTTAAAGTAGCATATGGTAGTGTAAACTGCAAACTCCTTTGAATGGTGTTGTCTTGAGAGAAAAAAGGGTCTAATTCCA
AATTTAGTTATTGAGCTTTCAAAATAAATGACATGAAGAACAGCCATGTTTGTTTGAAATGCAGGCACGTTGAATAAGTGTAGGTTCATTTCAAGATTCA
ACTTAAAAAAGTAAGTTTCTTATAAAGGAAATAAGATCATTGGGTGTAACTGGAGTAATCATGCTTTTAGTCCCATACATTTATCATTTTAAGTGTTAAG
AAGACTTGAGTTGCACAGGTGTAGCTGTCAGAAATCTATGTACCTCACATATGTCCATACAACTCACCAACAATTATAAATGTTAAATTCTGGTTTTCAT
TTATGTTAATGATCATGAACCTTGAAATATAGTGTTTGGTCCGATTTAAACCCTAGACTATAACATTATTTATATTAAACTTTGAAGTAACTTTTTTTAG
GTGCAATGGAATGGAATACTATAAAATGAGAACCTGCAGAGTTTCATAAAAAATATGCATGTTTTTCTGCCATGTACAAAAAACAAGATAGATGTTCTCG
CTTTTTTGTGTTTTCCAGAAAAATATGAAACATTTCGTAGGTGTAGTGAATGAATAACTGATAAAATGAGGAGCTGAAAATTTGCATCAGAGAATATGAT
CATTTGTATCCTATACCAAAAAGACGAGATGGATTGATATATCTTTCCCTCTTTTGTTCATGACACAAACGGTTGTATCTTTGGCTGAAAATTTGCAGGT
TCTCACTCTCTAACATCCTTTACACCAATGATTGTTCACATTTTTAGAAACCCCAGAATACATAACCACCATCGAAAACCAGTTAGGACAAATGACTCTA
GAAACTTCAGGGTCGGTTTTATAGTTCAGTGTTCTAGTCAACAATAAAATTTTATATGGTTCAGGATAGAATTTTATAGTTCAGTGTTCTAGTCAACCAA
ATACCATAGCTCAGGGCTCAGGATAGATTTTCTTTTCTAATTTAACTTCTCCTTGCCTACAATGTGCCCTACTTTCTGAACAGTTAACAGTATTGATCTT
CATGTGCAGGTAATTGCTTGCCCATGTGCTCTTGGTCTTGCCACACCCACTGCAGTGCTGGTATGGAACTAAAGGATATGGCCCCTTTTGCCTGAATAAA
CATTCTGTCAACAATTATTCATATATACTGTTTCCAGGTTGGTACTTCGTTAGGTGCAACGAGAGGACTTCTTTTACGTGGTGGGGATGTTTTGGAGAAA
TTTGCGGAAGTTGATGCCATTGTGTTTGACAAGACCGGAACTTTAACAATTGGGAAACCCGTAGTGACAAAAGTAATAGCTTCTCACAGCGAGGGAGGTG
TAAATACAAAGTTAAGTGGTTCTTATTCTGTTTACTGAATTTGTATGTTGTATCTAATTACTTTCCTCAAAGTTATACTTGGTTATAATTTAGAATTTTT
ATGCGGTTACTTTTACTTCCCATTTAATTGAAGCTCACTGCAAAACATAGCTGCAAATAGGATGGGACGCCCTGAAATTTGCAATGTTTTTTCATGGATA
GCGTTTTTTTCTTTCTAAATCTTATGTGTGACTTATGCACTTCATGCACCCTCAGCAGCAGAAGTGAAGTTTATTTCCCTGATCTTCCTGTTGATAAACC
ATATTTTGTCATCAGAGATTCCTGGAACAATGAATGGACAGAAGGTGACATTCTTAGTTTGGCTGCCGGAGTGGAATCAAATACAAACCACCCACTTGGA
AAAGCGATCATGGAAGCTGCCCAGGCTGCCAATTGCATCAATATGAAGGTACTCACAGCTGAAATGCTCAACAAGTCTGAGATAAAATGACCTCAGTGTG
CCAATTGCCTCGGTACACTACAATGGCTGTTGTAGGATAACTGTTCTGCTACCTGAATTCAGACCAGGGCTGAATCTCATTAGGTCCATAACCACCCTTG
CACCAGAGTTGAAAGAAAACAAACATCTTGTACCCTTTGCCATTTAACTTGATAATTGAGATATTCTGCTCGATAATGCTTTTATGATAAAATGAGATCA
CCTAATTGATATTTCTGTCTCATGGCACAGTTTATTCCCCATTAAAGTTGCAGATTTTACTGTGTTTATATGCTCACCATTTTCCCATGTATATTGTTAC
AGGCAAAGGATGGGTCCTTTATGGAAGAACCAGGGTCTGGTGCTGTGGCTACGATTGGTGAGAAACAGGTTTCGGTTGGGACAGTAGACTGGATTAGGAG
GTACACTTGAATTATTTATTCAATTGTTGTGCTAAGACTTGTACTAGGGACATATATCTTTCCTCATTCTAGCAATACAACTTTGTTTGGATTATTGCAT
CAATTTTCTGCTCCATTACACTAGCTCCATGTGTAATTGTTATGTTACACCGAGGAACTGTGCTCACTAGTAAACAATTGTTTTGACAATATCTCAGGCA
TGGTGTTGTTCGTGACCCATTTCCTGAAGCAGAAAGTTTTGGTCAGTCTGTTGCATATGTAGCAGTTGACGGTACTCTAGCTGGTCTTATTTGTTTTGAG
GACAAGATCAGAGAAGATTCTCATCAAGTTATCAGTGCTCTGTCTAAGCAAGGAATTAGTGTGTATATGTTATCTGGGGACAAGGAGAGTGCTGCTATGG
ATGTTGCTTCAGTTGTTGGCATTCAGTTAGACAAGGTAATATCAACTAAATTTTGCTTTACCGATGTGGACATTTTTTTTCTGGTGAATAGTTCCTGTAG
TAAAACAACAAACTTCTACTATAATACTCCTATATGATATCAAAGTACGAGAATGAACATGTTGCAGGTGCTTGCTGTCTCTTCTGCTGTTGTCTGACTT
CAAATATGCAATTTATATACTCCTTCCGTTCCTAAATATAAGACTTTGGAGATTCCAAGGTGGACTACATACGGAGCAAAATGAGTGAATCTACACTCTA
AAATATGTCTATATACATCTGTATGTAGTCCGTATTAAAATATCTAAAAAGGCTTATATTTAGAAACGGAGGGAGTACATCTTAGAAGGTGCACTGGTAG
TGCTGCTTTATATGGAAGCCTAATGCTGCATAAATTTTCTGCCTATTATTTTACCTGAAAATATGAATTCAGATGGTAAATACCACTGTTCAACTTTTCA
TAAAGAAAAATGATTAACATTTGTCATAAAGTTATGATAGTATTATGTATCTTTGTAGGAAATGGATTCATGCTTTTGATTATGCATGGAAATCTTAAAG
CAAGCTGAAAGGCAATATGTAAATTGATTTCATCTGGTATTAGCAATTTCTCATCCCCATGCACTATTAAGCGAACATAAATATCTATTTTGTTGAAACC
ATTTAGCCACAAAGGGAAGCATGAAAAAACGTTTCTTTCATTCATTAGGATTCTTTTCTTACCATGATTTGTTTATCCTTTGTTACCTTTTCAGTATGAT
TTACTTGTGTACATAATTAAATGGTATCAGGTGATTTCTGAAGTTAAACCACATGAGAAAAAGAAGTTCATATCTGAACTTCAAAAGGAGCACAAGTTAG
TTGCGATGGTTGGTGATGGCATCAATGATGCTGCAGCCCTAGCTTTAGCTGACGTTGGAATCGCAATGGGTGGGGGTGTTGGTGCAGCTAGTGACGTATC
TTCAGTTGTTCTCATGGGTAATAGGTTATCTCAGGTAATTCATTCACGACAGTTTGGAGTTGCTGACACCATTGCCAAATTCATTGAACTTTACTTCCCT
GTTTGTGCTAGTACCATTTTTCTTTTTTCTAATAAACTGCGCTGATGGGTCTTTGATGCAGCTTGTTGATGCTTTAGAGTTAAGTAAAGAAACCATGAGA
ACAGTGAAGCAAAATCTTTGGTGGGCTTTTCTGTATAACATTGTATGTTTCCCTTTCTTGTCTCTTTATGCCTTGCTCATGTGTTTCATAAGTTATCAAC
TGCCAGGATAATGTTGGACCTCAGTTTTAAAGAAGTTACACTTAGATTAAAAATATATGCCTGCTCAGAATCCTGCTTGCGAGGCCTCGTTATGATGCGA
TACTTTGCAGGTTGGGCTACCCGTTGCTGCTGGAGCATTGCTGCCAGTGACGGGTACGATGCTGACCCCGTCGATAGCTGGAGCACTGATGGGTTTTAGT
TCAGTCAGCGTGATGGCCAATTCCTTGCTTTTGAGGGCGAGGATGAGCTCAAGGCATCATGTTCAGAGCAGAGAAAAGCCTCACAACACCATTTCTGGTG
TGTCAGACGGAGCTGATGAGGTAGAGCAAAGTTATCCATCAAAATGGAGGAGTACCTGACTGAAGTTTGAAGTGATGACATACTTATTACTTCACGAACA
TTTGATTCTAGTTCAGTCACATAGCCACAGGTGAGTAAAAACACTGATGACACTGTAATCACGAAGAGTCTTAAACATTACGTGATGTAGAAGTCCTCGA
CCCAGTGACGGATCTTGGGTCTTATCAACAAGGCACCATACTTTCGACATACAATTTAATTAATTGTTGTGGGTGGATGAAGCATCACATGCTCACCACG
ATATTTGTCAAAATTACAATACAAAGTTCACTGGCTGATCAGTGTAGTAGTAATCTTGTGCCCAATCTAATTGTAGTGTGCGGATATTGCAAATTCAATT
CATAAAATTTGTCAAAATTAGACATGTTGTAGGAAAAGCTAATTCTATTCTACCCGTTCCACCTAGTCATACATGTCAAAT
