# Supplementary material for: Genome-wide survey of HMA gene family and its characterization in wheat (Triticum aestivum)
Source: PeerJ. 2023 Mar 3;11:e14920. doi: 10.7717/peerj.14920 (PMC9987320; doi:10.7717/peerj.14920)
Supplement: Supplemental Information 2 [file peerj-11-14920-s002.txt]

>Traes_2AL_D0EABF355.2 ATGACCTGCACGTCTTGTGCAAATACAGTTGAATCCGCCTTGCAAGCTGTTCCAGGGGTTCAGAGAGCTTCCGTTGCATTGGCTATTGAAGAGGCGGAAA
TCCGTTATAATCGGAGGGTTGTTGCTGCTATCCAACTAGTCAATGCAGTTGAAGAATCTGGCTTTGAAGCAATACTGGTCACCGCAGGAGAAGATCGGAG
CAGGATAGACCTCAAAGTTGATGGCATTCTCAATGAGAGATCAGTAATGATAGTGAAAAGTTCTGTCCAAGCTCTTCCTGGTGTGGAAGACATAAAAATT
GATACCGAGCTCCAAAAGATAACCATCTCTTACAAGCCTGACCAAACAGGTCCACGAGACCTCATTGAAGTCATCGAGTCAGCTGGATCTGGTCATATTG
CTGTATCAATATATCCGGAAGCCGATGGAAGAGAGCAGCATAGAAATGGGGAGATCACGCGGTACAGGCAGTCCTTTTTGTGGAGCTTACTGTTCACAAT
TCCAGTGTTCCTAACCTCCATGGTGTTCATGTACATCCCAGGGCTGAAGGAGGGGCTGGACAAAAAGGTTGTCAACATGATGAGCATTGGTGAACTATTG
CGGTGGATTTTGTCAACTCCTGTCCAGTTTGTAATTGGCCGCAAATTTTACACTGGTTCTTACAAGGCAATGTGTCATGGCTCACCGAACATGGATGTGC
TCATTGCTCTGGGGACCAACACAGCGTACTTCTACTCAGTTTACTCGGTTCTCCGAGCTGCCACTTCTGAGAATTATATGTCAACTGATTTTTTTGAGAC
AAGTTCCATGCTCATATCATTTATCCTTCTTGGAAAATACCTCGAGATCTTGGCAAAAGGAAAGACCTCTGAGGCTATTGCCAAGCTGATGGATCTTGCA
CCAGAAACTGCAACTGTGCTGATATACGACAGCGAAGGGAATGTTGTAAGCGAGAAAGAGATCGACAGTCGGTTGATTCAGAAAAATGATGTGATCAAAG
TCATACCTGGTGGAAAAGTTGCTTCCGATGGATTTGTTATTTGGGGCCAGAGCCATGTGAATGAAAGCATGATCACCGGAGAATCACGGCCCGTGGCAAA
GAGGAAGGGCGACACTGTGATTGGAGGGACGGTGAACGAGAATGGTGTCCTCCATGTCAGGGCAACATTTGTTGGATCTGAGAGCGCCCTGGCACAGATT
GTAAGACTGGTAGAGTCAGCCCAAATGGCAAAAGCTCCTGTACAGAAGTTTGCTGATCAAATCTCTAAAGTCTTTGTCCCCCTGGTCATCCTTCTTTCTT
TGCTTACTTGGCTTACATGGTTCTTAGCTGGGAGGTTTCATGGCTACCCTAGCTCGTGGATACCATCTTCCATGGATAGCTTTCAGCTAGCTCTTCAGTT
TGGGATATCGGTTATGGTGATCGCCTGCCCTTGTGCACTGGGACTTGCAACTCCAACTGCTGTGATGGTTGCAACTGGAGTCGGTGCCTCGCAAGGTGTT
CTGATCAAGGGCGGGCAAGCTCTGGAGAGTGCGCAGAAGGTGGACTGCATTGTTTTCGACAAGACAGGAACACTAACCATTGGAAAGCCTATTGTCGTCA
ATACCAGGCTCTTTAAAAACATGGTCCTACGTGAATTCTATGACTATGTTGCAGCAGCAGAGGTCAACAGTGAGCATCCGCTAGCAAAAGCCGTAGTGGA
GCATGCCAAGAACTTTCACTCGGAAGAAACCCATATCTGGCCTGAAGCAAGGGATTTCATTTCAGTCACCGGACACGGTGTCAAGGCAAAGATCAGCGAC
AGCAGTGTCATTGTGGGCAACAAGAGCTTTATGCTGTCGTTAGACATTGATGTCCCCGTGGAAGCTTCAGAGATCCTCATGGAAGAGGAAGAGAAGGCAC
ACACAGGGATCATCGTGGCCATGGATCAAGAAATAGTCGGCATAATCTCTGTGTCTGATCCGATAAAACCGAACGCCCATGAAGTGATATCATACCTCAA
GTCAATGAAGGTGGAGTGCATAATGGTGACCGGGGACAACTGGGGAACCGCCAACGCCATCGGCAAAGAGGTTGGCATCGAAAACATCATAGCCGAAGCG
AAACCAGAGCAGAAGGCTGAGAAGGTGAAGGAGCTTCAGGATACAGCCACGCATCCACTCACCGCCTTTAAATCTTTTGATCGATCACTGCAGCTGTCTG
GCAAAACCGTCGCAATGGTTGGCGACGGGATCAACGACTCGCCGGCGCTGGTGGCGGCCAACGTCGGGATGGCCATCGGCGCGGGCACGGACGTGGCCAT
CGAGGCGGCGGACATCGTGCTCATGAAGAGCAACCTGGAGGACGTGATCACGGCCATCGACCTGTCCAGGAAGGCCTTCTTCCGCATACGGATGAACTAC
GTGTGGGCCCTGGGATACAACATCATCGGCATCCCGATCGCCGCGGGCGTGCTGTTCCCGTCGACCCGGTTCCGGCTGCCGCCGTGGGTCGCCGGCGCCG
CCATGGCCGCGTCCTCCGTCAGCGTCGTCTGCTGGTCCCTCCTGCTGAGGTACTACAAGAGGCCGTTGATCACACAGGAGCGGCAGGCATAG

>Traes_2BL_19B3E60AA.1 
ATGACCTGCACGTCTTGTGCAAATACAGTTGAATCTGCCTTGCAAGCTGTTCCAGGGGTTCAGAGAGCTTCCGTTGCGCTGGCTATTGAAGAGGCGGAAA
TCCGTTATAATCGGAGGGTTGTTGCTGCTATCCAACTTGTCAATGCAGTTGAAGAATCTGGCTTTGAAGCAATACTGGTCACCGCAGGAGAAGATCGGAG
CAGGATAGACCTCAAAGTTGATGGCATTCTCAATGAGAGATCAGTAATGATAGTGAAAAGTTCTGTCCAAGCTCTTCCTGGTGTGGAAGACATAAAAATC
TATACGGAGCTCCAAAAGATAACCATCTCTTACAAGCCTGACCAAACAGGTCCACGAGATCTCATCGAGGTCATCGAGTCAGCTGGATCTGGTCATATTG
CTGTATCAATATATCCGGAAGCCGATGGAAGAGAGCAGCATAGAAATGGGGAGATAACGCGGTACAGGCAGTCCTTTTTGTGGAGCTTACTGTTCACAAT
TCCAGTGTTCCTAACCTCCATGGTGTTCATGTACATCCCAGGGCTGAAGGATGGGCTGGACAAAAAGGTTGTCAACATGATGAGCATTGGTGAACTATTG
CGGTGGATTTTGTCAACACCTGTCCAGTTTGTAATTGGCCGCAAATTTTACACTGGTGCTTACAAGGCAATGTGTCATGGCTCACCCAACATGGATGTGC
TCATTGCTCTGGGGACCAACACAGCGTACTTCTACTCAGTTTACTCGGTTCTCCGAGCTGCCACTTCTGAGAATTATATGTCAACTGATTTTTTTGAGAC
AAGTTCCATGCTCATATCATTTATCCTTCTCGGAAAATACCTCGAGATCTTGGCAAAAGGAAAGACCTCTGAGGCTATTGCCAAGCTGATGGATCTTGCA
CCAGAAACTGCAACTGTGCTGATATATGACAACGAAGGGAATGTTGTAAACGAGAAAGAGATCGACAGTCGGTTGATTCAGAAAAATGATGTGATCAAAG
TCATACCTGGTGGAAAAGTTGCTTCCGATGGCTTTGTTATTTGGGGCCAGAGCCATGTGAATGAAAGCATGATCACCGGAGAATCACGGCCCGTGGCAAA
GAGGAAGGGCGACACTGTGATTGGAGGGACGGTGAACGAGAATGGTGTGCTCCATGTCAGGGCCACATTTGTTGGATCCGAGAGTGCCCTGGCACAGATT
GTAAGGCTAGTAGAGTCAGCCCAAATGGCAAAAGCTCCTGTGCAGAAGTTTGCTGATCAGATATCCAAAGTCTTTGTCCCCCTGGTCATCCTTCTTTCTT
TGCTTACTTGGCTTACATGGTTCTTAGCTGGGAGGTTTCATGGCTACCCTAGCTCGTGGATACCATCTTCCATGGATAGCTTTCAGCTAGCTCTTCAGTT
CGGAATATCGGTTATGGTGATCGCCTGCCCTTGCGCCCTAGGACTTGCAACTCCAACTGCTGTGATGGTTGCGACTGGAGTCGGTGCCTCGCAAGGTGTT
CTGATCAAGGGTGGGCAAGCCCTGGAGAGTGCGCAGAAGGTGGACTGCATTGTTTTCGACAAGACAGGAACACTGACCATTGGGAAGCCTATTGTCGTCA
ATACCAGGCTCTTTAAAAATATGGTCCTACGTGAATTCTATGACTATGTCGCAGCAGCAGAGGACAACAGTGAGCATCCGCTGGGGAAAGCGATAGTGGA
GCATGCTAAGAAATTCCACCCGGAAGAAACCCATATCTGGCCTGAAGCAAGGGATTTCATTTCGGTCACCGGACACGGTGTCAAGGCAAAGATCAGCGAC
AAGAGTGTCATTGTGGGCAACAAGAGCTTCATGCTGTCGTTAGACATTGATGTCCCTGTGGAAGCTTCAGAAATCCTCATAGAAGAGGAAGAGAAGGCAC
ACACAGGGATCATCGTGGCCATGGATCAAGAAATAGTGGGCATAATCTCTGTGTCTGATCCGATAAAACCGAACGCCCATGAGGTGATATCATACCTCAA
GTCAATGAAGGTGGAGTGCATAATGGTGACCGGGGACAACTGGGGAACCGCCAACGCCATCGGCAAAGAGGTTGGCATCGAAAACATCATAGCTGAGGCG
AAGCCGGAGCAGAAGGCTGAGAAGGTGAAGGAGCTTCAGCTGTCTGGAAAAACTGTGGCGATGGTCGGCGATGGGATCAACGATTCCCCGGCGCTGGTCG
CGGCCAACGTCGGGATGGCCATCGGCGCGGGCACCGACGTGGCCATCGAGGCAGCGGACATCGTGCTCATGAAGAGCAACCTGGAGGACGTGATCACCGC
CATCGACCTGTCCAGGAAGGCCTTCTTCCGCATACGGATGAACTACGTGTGGGCCCTCGGCTACAACATCATCGGCATCCCGATCGCCGCGGGGGTGCTG
TTCCCGTCCACCCGGTTCCGACTGCCGCCGTGGGTCGCCGGCGCCGCGATGGCCGCGTCCTCCGTCAGCGTCGTCTGCTGGTCCCTGCTGCTGAGGTACT
ACAAGAGGCCGTTGATCACACAGGAGCGGCAGACATAG

>Traes_2DL_51FF05F66.1 
ATGTCTGCCTTTTTTTTACAGGAGGAAAAAATTAGGGAAACAATTGAAGATGTTGGTTTCGGAGCTAAACTGATCGACGAGGAGCTTAAGGAAAAGAGCA
TTCTAGTATGCAGGCTGCACATAAAAGGAATGACCTGCACGTCTTGTGCAAATACAGTTGAATCCGCCTTGCAAGCTGTTCCAGGGGTTCAGAGAGCTTC
CGTTGCACTGGCTATTGAAGAGGCGGAAATCCGTTATAATCGGAGGGTTGTTGCTGCTATCCAACTAGTCAATGCAGTTGAAGAATCTGGCTTTGAAGCA
ATACTGGTCACCGCAGGAGAAGATCGGAGCAGGATAGACCTCAAAGTTGATGGCATTCTCAATGAGAGATCAGCAATGATAGTGAAAAGTTCTGTCCAAG
CTCTTCCTGGTGTGGAAGACATAAAAATTGATACCGAGCTCCAAAAGATAACCATCTCTTACAAGCCTGACCAAACAGGTCCACGAGACCTCATCGAAGT
CATTGAGTCAGCTGGATCTGGTCATATTGCTGTATCAATATATCCGGAAGCCGATGGAAGAGAGCAGCATAGAAATGGGGAGATAACGCGGTACAGGCAG
TCCTTTTTGTGGAGCTTGCTTTTCACAATTCCAGTGTTCCTAACCTCCATGGTGTTCATGTACATCCCAGGGCTGAAGGAGGGGCTGGACAAAAAAGTTG
TCAACATGATGAGCATTGGTGAACTATTGCGGTGGATTTTGTCAACACCTGTCCAGTTTGTAATTGGCCGCAAATTTTACACTGGTGCTTACAAGGCAAT
GTGTCATGGCTCACCGAACATGGATGTGCTCATTGCTCTGGGGACCAACACAGCGTACTTCTACTCAGTTTACTCGGTTCTCCGAGCTGCCACTTCTGAG
AATTATGTGTCAACTGATTTTTTTGAGACAAGTTCCATGCTCATATCATTTATCCTTCTTGGAAAATACCTCGAGATCTTGGCAAAAGGAAAGACCTCTG
AGGCTATTGCCAAGCTGATGGATCTTGCACCAGAAACTGCAACTGTGCTGATGTACGACAAGGAAGGGAATGTTGTAAGTGAGAAAGAGATCGACAGTCG
GTTGATTCAGAAAAATGATGTGATCAAAGTCATACCTGGTGGGAAAGTTGCTTCCGATGGCTTTGTTATTTGGGGCCAGAGCCATGTGAATGAAAGCATG
ATCACCGGAGAATCACGGCCCGTGGCAAAGAGGAAGGGCGACACTGTGATTGGAGGGACGGTGAACGAGAATGGCGTGCTCCATGTCAGGGCGACATTTG
TTGGATCAGAGAGCGCCCTGGCACAGATTGTAAGGCTAGTAGAGTCAGCCCAAATGGCAAAAGCTCCTGTGCAGAAGTTTGCTGATCAGATATCTAAAGT
CTTTGTCCCCCTGGTCATCCTTCTTTCTTTTCTTACTTGGCTTACATGGTTCTTAGCTGGGAGGTTTCATGGCTACCCTAGCTCGTGGATACCATCTTCC
ATGGATAGCTTTCAGCTAGCTCTTCAGTTCGGGATATCGGTTATGGTGATCGCCTGCCCTTGCGCACTGGGACTTGCAACTCCAACTGCTGTGATGGTTG
CGACTGGAGTCGGTGCCTCGCAAGGTGTTCTGATCAAGGGCGGGCAAGCTCTGGAGAGTGCGCAGAAGGTGGACTGCATTGTTTTCGACAAGACAGGAAC
ACTGACCATTGGGAAGCCTATTGTCGTCAATACCAGGCTCTTTAAAAACATGGTCCTACGTGAATTCTATGACTATGTTGCAGCAGCAGAGGTCAACAGT
GAGCATCCGCTGGCGAAAGCGATAGTGGAGCACGCCAAGAACTTTCACTCGGAAGAAACCCATATCTGGCCGGAAGCAAGGGATTTCATTTCAGTCACCG
GACACGGTGTCAAGGCAAAGATCAGTGACAAGAGCGTCATTGTGGGCAACAAGAGCTTTATGCTGTCATTAGACATTGATGTCCCTGTGGAAGCTTCAGA
AATCCTCATGGAAGAGGAAGAGAAGGCACACACAGGGATCATCGTGGCCATGGATCAAGAAATTGTCGGCATAATCTCTGTGTCTGATCCGATAAAACCG
AACGCTCATGAAGTGATATCATACCTCAAGTCAATGAAGGTGGAGTGCATAATGGTGACCGGGGACAACTGGGGAACCGCCAAGGCCATCGGCAAAGAGG
TTGGCATCGAAAACATCATAGCCGAAGCAAAGCCAGAGCAGAAGGCTGAGAAGGTGAAGGAGCTTCAGCTGTCTGGAAAAACCGTGGCAATGGTTGGCGA
TGGGATCAACGACTCCCCGGCGCTGGTGGCGGCCAACGTCGGGATGGCCATCGGCGCGGGCACCGACGTGGCCATCGAGGCGGCGGACATCGTGCTCATG
AAGAGCAACCTGGAGGACGTGATCACGGCCATCGACCTGTCCAGGAAGGCCTTCTTCCGCATACGGATGAACTACGTCTGGGCCCTCGGCTACAACATCA
TCGGCATACCGATCGCCGCGGGGGTGCTGTTCCCGTCCACCCGGTTCCGGCTGCCGCCGTGGGTCGCCGGCGCCGCCATGGCCGCGTCCTCCGTCAGCGT
CGTCTGCTGGTCCCTGCTGCTGAGGTACTACAAGAGGCCGTTGATCACACAGAAGCGGCAGACATAG

>Traes_4AS_622EEFE10.2 ATGAATTCTCTTGTAGGATTCGGGTCTGCAGCTGCATTTGCTATTAGTGCAGTTTCCTTGCTGAACCCTGAATTGGCATGGAATTCAACCTTCTTCGATG
AACCGGTCATGCTTCTTGGATTTGTACTTCTGGGACGATCTCTCGAGGAAAGTGCTAGGCTTAAGGCATCTAGCGATATGAATGAGCTCATTTCACTCTT
GTCTCCTCAGTCGAGGCTAGTCGTTACGTCCTCAAGTGACGACCTTCCTTCAGATGGCATTTTGAATTCGGATGCAATAACAGTTGAAGTTCCTGTCAAT
GATGTCCGTGTTGGAGACTCAGTATTGGTTCTTCCAGGAGAAACTATCCCTGTAGATGGAAATGTCACTGGAGGATCAAGTTTTGTGGATGAATCAATGC
TTACTGGAGAATCCTTGCCGGTAGCAAAAGAAAAAGGATGCCCTGTATTTTCTGGAACTGTTAATTGGGATGGACCTTTAAGGATCAAAGCCACAACCAC
TGGACCGTCGTCAACAATTGCTAAGATAATCCGCATGGTTGAGGATGCACAAGCACATGAAGCTCCTGTACAAAGGCTCGCGGATGCGATTGCAGGGCCA
TTTGTGTATACTGTTATGACATTGTCTGCAGCAACCTTTTCTTTCTGGTACTTATTGGGCACACACCTATTTCCGGAGGTCCTTCTAAATGATATTTCTG
GTCCTGATGGGGACTCATTGCTTTTGAGCTTGAAGCTTGCTGTGGATGTACTAGTTGTTTCCTGTCCGTGTGCACTTGGATTAGCTACGCCTACAGCTAT
CTTAATAGGAACTTCCATGGGCGCTAAAAGAGGGCTACTTATTAGAGGAGGTGATGTTTTGGAGCGTTTGGCTGGGATAGATGCAATTGTTCTGGATAAG
ACAGGGACGCTTACGAAAGGAAAACCAGTTGTTACTTCTATTGCTTCTTTAGCATATGACGAGATGGAGATTCTTCGTCTTGCTGCTGCAGTGGAGAGAA
CAGCATTGCATCCTATTGCGAATGCTATAACGAAGGAGGCTGAACTGTGCAAACTGGATATTCCAACGACAAGTGGGCAGCTTACACAGCCTGGCTTTGG
CTGTTTAGCTGAAGTAGATGGGCGTTTGGTTGCAGTGGGTAATTTGGACTGGGTCCACGATCGTTTTGAAACCAAGGCGTCACCGACTGAACTGAGTGAT
CTTGGAAAGCGTCTAGAGTTTGTGCCTTCTAGTGAAGCATCATCTTCGAATCAGTCAAAATCAATTGCTTATATTGGTCGTGAAGGAGAAGGAATAATAG
GTGCTATTGCTATCTCAGATGTTCTGCGTGATGATGCAAAATCAACTGTGGACAGGCTACAGCAGGAAGGAATTGCAACCTATATATTGTCAGGAGACAG
GAAAGAGGCAGTGGAAGGCATTGGGGAAACTGTTGGAATCAGGAGTGAAAACAGAAGGTCATCCCTCACCCCACAGGAAAAGGCAGGCATTATATCAACT
TTGCAAGGGGAGGGGCATAGAGTTGCCATGGTTGGCGATGGAATAAACGATGCACCATCTTTGGCAGCTGCTGATGTCGGAATAGCTATGCGGACTCACT
CGAAAGAGAATGCCGCCTCTGATGCAGCTTCAGTGGTTCTATTAGGGAACAGGCTTTCGCAGGTTGTAGATGCCCTATCCCTGTCTAAAGCAACCATGGC
AAAAGTGCACCAGAACTTGGCCTGGGCGGTGGCATACAACATAGTGGCCATCCCCGTCGCGGCTGGAGCGCTACTGCCTCAATTCGATTTCGCCATGACA
CCCTCTCTTTCAGGAGGACTGATGGCCCTGAGCTCCATCTTTGTCGTCAGCAATTCTTTGCTCCTGCAGCTGCATGGATCGTTTCAGAAGGCGGAAAGAC
CCGGACCGGATGACCTGAAGTCTAGACCGAAGTCTCAGATATTATAG
>Traes_4BL_89775421A.2
ATGAATTCTCTTGTAGGATTTGGGTCTGCAGCTGCATTTGCTATTAGTGCAGTTTCCTTGCTGAACCCTGAATTGGCATGGAATTCAACGTTCTTCGATG
AACCGGTCATGCTTCTTGGATTTGTACTTCTGGGACGATCTCTTGAGGAAAGTGCTAGGCTTAAGGCATCTAGCGATATGAATGAGCTCATTTCACTCTT
ATCTCCTCAGTCGAGGCTAGTCATTACATCCTCAAGTGACGACCTTCCTTCAGATGGCATTTTGAATTCAGATGCAATAACAGTTGAAGTTCCTGTTGAT
GATGTCCGTGTTGGAGACTCAGTATTAGTTCTTCCAGGAGAAACTATCCCTGTAGATGGAAATGTCACTGGAGGATCAAGTTTTGTGGATGAATCAATGC
TTACTGGAGAATCCTTGCCGGTAGCAAAAGAAAAAGGATGCCCTGTATTTTCTGGAACTGTTAATTGGGATGGACCTTTAAGGATCAAAGCCACAACCAC
TGGACCGTCGTCAACAATTGCTAAGATAATCCGCATGGTTGAGGATGCACAAGCACATGAAGCTCCTGTACAAAGGCTTGCGGATGCGATTGCAGGGCCA
TTTGTGTATACTGTTATGACGTTGTCTGCAGCAACCTTTTCTTTCTGGTACTTATTGGGCACACACCTATTTCCGGAGGTCCTTCTAAATGATATTTCTG
GTCCTGATGGGGACTCGTTGCTTTTGAGCTTGAAACTTGCTGTGGATGTACTAGTAAGTAACCATGCTATTGTTTTCCTAAAGCCC


>Traes_4DL_385639507.1 
ATGCAGGTCATGCTTCTTGGATTTGTACTTCTGGGACGATCTCTTGAGGAAAGTGCTAGGCTTAAGGCATCTAGCGATATGAATGAGCTAATTTCGCTCT
TATCTCCTCAGTCGAGGCTAGTCGTTACATCCTCAAGTGAGGACCTCCCTTCAGATGGCATTTTGAATTCGGATGCAATAACAGTTGAAGTTCCTGTTGA
TGATGTCCGTGTTGGAGACTCAGTATTGGTTCTTCCAGGAGAAACTATCCCTGTAGATGGAAATGTCACTGGAGGATCAAGTTTTGTGGATGAATCAATG
CTTACTGGAGAATCCTTGCCGGTAGCGAAAGAAAAAGGATGCCCTGTATTTTCTGGAACTGTTAACTGGGATGGACCTTTAAGGATCAAAGCCACAACCA
CTGGACCGTCGTCAACAATTGCTAAGATAATCCGCATGGTTGAAGATGCACAAGCACATGAAGCTCCTGTTCAAAGGCTTGCGGATGCGATTGCAGGGCC
ATTTGTGTATACTGTTATGACGTTGTCTGCTGCAACCTTTTCTTTCTGGTACTTATTGGGCACACACCTATTTCCGGAGGTCCTTTTAAATGATATTTCT
GGTCCTGATGGGGACTCGTTGCTTTTGAGCTTGAAGCTTGCTGTGGATGTACTAGTTGTTTCCTGTCCGTGTGCACTTGGATTAGCTACGCCTACAGCTA
TCTTAATAGGAACTTCCATGGGCGCTAAAAGAGGGCTACTTATTAGAGGAGGTGATGTTTTGGAGCGTTTGGCTGGGATAGATGCAATTGTTCTGGATAA
GACAGGGACACTTACGAAAGGAAAACCAGTTGTTACTTCTATTGCTTCTTTAGCATATGATGGGATGGAGATTCTTCGTCTTGCTGCTGCAGTGGAGAAA
ACAGCATTGCATCCTATTGCGAATGCTATAACGAAGGAGGCTGAACTGTGCAAACTGGATATTCCAACGACAAGTGGGCAGCTTACACAGCCTGGTTTTG
GCTGTTTGGCTGAAGTAGATGGGCGTTTGGTTGCAGTGGGTAATTTGGACTGGGTCCACAATCGTTTTGAAACCAAGGCATCGCCGACTGAACTGAGTGA
TCTTGGAAAGCGCCTAGAGTTTGTGCCTTCTAGTGAAGCATCATCTTCGAATCAGTCAAAATCAATCGCTTATATTGGTCGTGAAGGAGAAGGAATAATA
GGTGCTATTGCTATCTCAGATGTTCTACGTGATGATGCAAAATCAACTGTGGACAGGCTAAAGCAGGAAGGAATCGCAACCTATATATTGTCAGGAGACA
GGAAAGAGGCAGTGGAAGGCATTGGGGAAACTGTTGGAATCAGGAGTGAAAACAGAAGGTCATCCCTCACCCCACAGGAAAAGGCAGGCATTATATCAAC
CTTGCAAGGGGAGGGGCATAGAGTTGCCATGGTTGGCGATGGAATAAACGATGCACCCTCTTTGGCAGCTGCTGATGTTGGAATAGCTATGCGAACTCAC
TCGAAAGAGAATGCCGCCTCTGACGCAGCTTCAGTAGTTCTACTAGGGAACCGACTTTCTCAGGTTGTGGATGCCCTATCCCTGTCTAAAGCAACCATGG
CGAAAGTTCACCAGAACTTGGCCTGGGCGGTGGCATACAACATAGTGGCCATCCCCATCGCGGCTGGAGCGCTACTGCCTCAGTTTGATTTCGCCATGAC
ACCCTCTCTTTCAGGAGGACTGATGGCCCTGAGCTCCATCTTTGTCGTCAGCAATTCTTTGCTCCTGCAGTTGCATGGATCGTTTCAGAAGGCAGAAAAG
ACCCGGACCGGATGA

>Traes_5AL_C89EEBE50.2 

ATGGTGCAGTATTCTTGTATTCCTTTGGCTGTGCCTGTTGATGGAGAAGTTTACCAAGGTTCATCGACAGTCACAATCGAACACCTCACTGGTGAAACGA
AGCCTCTTGAAAGGACGGTGGGGGATGCTATACCAGGTGGTGCTAGGAACCTGGAAGGAATGATGATAGTGCAGGTGACCAAGTCATGGGAGGATTCCAC
ACTCAACAGAATTGTCCAGTTGACTGAAGAGGGCATGATAAACAAGCCAAAGCTGCAAAGATGGCTAGACGAATTTGGAGAGCACTATAGCAGAGCTGTT
GTTGTACTGTCTTTAATGGTTGCACTACTGGGACCATTACTCTTTAAGTGGCCTTTTTTCGGTAACTCAGTTTGTAGGGGTTCAATTTACCGTGGATTGG
GGCTTATGGTGGCTGCATCTCCATGTGCATTGGCGGCTGCTCCCTTAGCATATGCCACTGCTATCAGTTCTCTTACAAGGAAGGGAATTTTGTTGAAAGG
CGGGCATGTCTTAGATGCTCTTTCGGCTTCTCAGTCTATTGCATTTGACAAGACAGGCACATTGACAACCGGGAAGCTTATGTGCAAAGCAATTGGGCCC
ATTCATGGACATTTGAATGTGAGAAATGGTCTTAACGTTTCTTCTTGCTGTACTCCCAGCTGTGAAAGTGAAGCTCTAGCAGTTGCCGCAGCCATGGAGA
AAGGATCAACCCATCCTATTGGGAGGGCAGTGTTACATCACTCTGTTGGGAAGGACAAGGACCTTCCAAAAGTTGTTCTACAAAGCTTCGAGTCCTTACC
TGGTAGAGGAGTTTTTGCTACTTTAAGCATCACAAAGGCATCAAACAATGAAAACAAACTCTCTACGGCTGCTATCGGTTCTGTGGAATATATTTCTTCG
CTATACAGATCAAATGGTGAATGTGAGCAGGTACAAGAGGCAATAAAAAGTTCTGCATATGGTCCTGAATTTGTCCAAGCTGCTCTATTAATGGATAAAA
AGATGACCCTTTTCCACTTCGAGGATGAACCCCGTCCTGGTGCCCGTGAAGTTATATCCGCCTTAAGAGAGAAAGCAAAACTTCGCATCATGATGCTCAC
TGGAGATCATGAATCAAGTGCTCTGAGAGTTGCTAAAGCTGTTTGTATTGATGAAGTGCACTGCTGTTTGAAGCCAGAGGACAAACTGAGTAAAGTAAAA
GCAGTTTCAAGGGGAGGTGGGAGTTTAATAATGGTCGGCGATGGTATAAATGATGCGCCAGCTCTTGCAGCTACAACTGTTGGCGTCGTTCTAGCTCAAC
GTGCCAGTGCAACAGCAGTAGCTGCTGCAGATGTTCTGTTATTGCAGGATAATATCTGCGGGGTGCCATTTTGTATTGCTAAAGCTCATCAAACAACTTC
ACTGGTCACGCAAAGTGTAGGGCTTGCCCTAACTTGTATCCTTCTTGCTGCGCTTTCTTCTGTCTTGGGATTTCTTCCTCTTTGGTTGACGGTGCTTGTT
CATGAAGGAGGAACCCTTCTTGTCTGCTTGAACTCGATACGAGCCCTCAATGCCCCTACATGGTCTCTGGCAGATGAGATCCGACAACTTGTTGATGGCC
TGAGGAAGTATATCTCGGCAAAGTTGAACAACTGCTCAAATTATGCAGCTAATACTGCCCGTTGTAGATTTGTATAG

>Traes_5BL_D6C3DC326.1 
ATGATGGGCGGCGGCGAGTCGTACGCGGCGCTCGAGGAGAGCCTTCTGCCAGAGCAAGCGGCGGCGAGGAGGCAGTGGGAGAAGACGTACCTGGACGTGC
TGGGCGTGTGCTGCTCCGCGGAGGTCGCGCTGGTCGAGCGGCTGCTGGCGCCGCTCGACGGCGTGAGGGCGGTGTCCGTCGTCGTCCCCTCCCGCACCGT
CGTCGTCGAGCACGACCCCGCCGCCGTCTCGCAGTCCCGTATCGTGAAGGTCCTCAACGGGGCGGGCCTGGAAGCCTCGGTGCGAGCCTACGGCAGCAGC
GGGGTCATCGGCCGATGGCCCAGCCCGTACATCGTCGCCTGCGGCGTCCTCCTCCTCGCGTCCTCCTTCAGGTGGCTCCTGCCTCCCCTGCAGTGGCTGG
CCCTGGCGGCGGCCTGCGCCGGCGCTCCTCCGATGCTTCTCCGTGGCATCGCCGCCGCCAGCAGGCTGACGCTGGACATCAACATCCTCATGCTTATCGC
CGTTGCCGGTGCCGTCGCCCTCAAGGACTACACGGAGGCAGGCGTCATCGTCTTCCTCTTCACCACTGCGGAGTGGCTCGAGACCCTGGCCTGCACCAAG
GCCAGCGCCGGGATGTCGTCGTTGATGAGCATGATCCCGCCGAAGGCAGTCCTCGCCGAGACGGGCGAGGTCGTCAACGTGCGCGACATCGGTGTGGGCG
CCGTCATCGCGGTCAGAGCAGGGGAGATGGTGCCGGTGGACGGCATGGTGGTCGACGGGCAGAGTGAGGTCGACGAGAGGAGCCTCACCGGCGAGTCGTA
CCCGGTGCCCAAGCAGCCGCACTCCGAGGTCTGGGCCGGCACGCTCAACTTGGACGGTTACATCGCCGTGAGGACAATGGCTCTCGCCGAGAACTCCACG
GTGGCCAAGATGGAGAGGCTGGTGGAGGAGGCCCAGCAGAGCAAGTCCAGGACGCAGCGGCTGATCGACTCCTGCGCCAAGTACTACACGCCGGCCGTGG
TGGTTCTCGGAGCAGGGGTGGCGCTGCTGCCGCCGCTGCTGGGGGCGCGCGACGCGGAGCGGTGGTTCCGGCTGGCGCTGGTGCTGCTGGTGAGCGCGTG
CCCGTGCGCTCTGGTGCTGTCGACGCCGGTCGCGACGTTCTGCGCGCTGCTGACGGCGGCGAGGATGGGGGTCCTCGTCAAGGGAGGGGACGTCCTCGAG
TCGCTTGGCGAGATCAAGGCCGTGGCGTTCGACAAGACCGGCACCATCACCAGAGGGGAGTTCACCGTCGACATGTTCGACGTGGTTGGACACAAGGTTC
AGATGAGCCATCTTCTTTACTGGATCTCAAGCATCGAGAGCAAATCTAGCCACCCAATGGCGGCTGCGCTCGTGGAGCACGCGCAGTCGAAATCCATCGA
GCCGAAACCGGAATGCGTCGCCGAGTTCCGCGTCCTTCCCGGCGAGGGCATATATGGAGAGATCGACGGGATGCGCATCTACGTCGGGAACAAGAGGGTC
TTGGCGAGGGGATCATCCTGTCAGACAGTTCCAGAAAGAATGAACGGTCTGAAAGGCGTCTCCATGGGCTACGTGATCTGCGACGGGGACCTCGTCGGAG
TGTTTTCCCTCTCAGACGACTGCCGGACCGGCGCGGCCGAGGCGATTCGAGAGCTGGCGTCCATGGGCATCAGCTCAGTACTGCTCACGGGGGACATCGC
GGAGGCGGCCATGCACGCGCAGGAGCAGCTGGGCGGCGCCTTGTTGGAGGAGGTCCACTCGGAGCTCTTCCCGGAGGACAAGGTCCGGCTGGTGGGCGCG
CTGAAGGCGAGGGCTGGGCCGACGATGATGGTCGGCGACGGCATGAACGACGCCCCGGCGCTGGCAACGGCGGACGTGGGCGTCTCCATGGGCATCTCCG
GCTCGGCCGCGGCCATGGAGACCAGCCACGCGACGCTCATGTCCAGCGACATCCTCAGGGTCCCGGAGGCCGTGAGGCTCGGCAGGCGCGCGCGCCGGAC
CATCGCCGTCAACATGGCGTCCTCGGTCGCCGCCAAGGCCGCCGTCCTCGCGCTCGCGGTCGCCTGGCGCCCGGTGCTGTGGGCGGCGGTCCTCGCCGAC
GTGGGGACGTGCCTGCTCGTCGTGCTCAACAGCATGCTGCTGCTGGGGGAGCGGCGCGGACGCCGCGGGAAGGAGGACGCGTGCCGCGCCACGGCCAGGT
CGCTGGAGATGAGAAGGTCTCAGCTCGCCGCTGTCTCATCGGATGCCGCTGCCACTAAAAGCGTCGGAAAGACGGGCGGCGACGCATCGAAAGGCTGCCA
TTGCTGCCACAAGCCAAGCAGGTCCCCTGAGCACTCGGTTGCCATCGACGTACGGGCCGACGAGCAGCGTGAAGGGCCGACGGCCGCGACGTGTGCGCCG
GCAAAAAAGGTCGAAGTCACCGGATCTGTCAACGCTTCCGTGATGCCTGCTTCATCGAGCTGCGTGTCGGCAGGATGCTGCTCCCCGTGA

>Traes_5BL_F83C809F0.1 

ATGTTCAGCTTAGCTTATATCGCCGAAGAATACTTTACGAGGAAGTCAATGGTTGATGTGAGAGAACTGAAGGAAAACCATCCAGAATTTGCACTTTTAT
TAGAAACGAGTGGAGATAAGTCAACACGGTTTTCTAATTTAAGTCATACCAAGGTTCCTGTGCAGGACCTTACAGTGGGTTCTCATATTTTGGTCAGAGC
TGGTGAGGCTGTGCCTATTGATGGAGAAGTTTACCAAGGTTCATCGACAGTCACAATCGAACACCTCACTGGTGAAACGAAGCCTCTTGAAAGGACGGTG
GGGGACGCTATACCAGGTGGTGCTAGGAACCTGGAAGGAATGATGATAGTACAGGTGACCAAATCATGGGAGGATTCAACACTCAACAGAATTGTGCAGT
TGACTGAAGAGGGCAAGATAAACAAGCCAAAGCTGCAAAGATGGCTTGACGAATTTGGAGAGCACTATAGCAGAGCTGTTGTTGTACTGTCTTTAATGGT
TGCACTACTGGGACCATTACTCTTTAAGTGGCCTTTTTTTGGTAACTCAGTTTGTAGGGGTTCAATTTACCGTGGGTTGGGGCTTATGGTGGCTGCATCT
CCATGTGCATTGGCGGCTGCTCCCTTAGCATATGCCACTGCTATCAGTTCTCGTACAAGGAAGGGAATTTTGTTGAAAGGCGGGCATGTATTAGATGCTC
TTTCGGCTTGTCAGTCTATTGCATTTGACAAGACAGGCACATTAACAACCGGGAAGCTTATGTGCAAAGCAATTGAGCCCATTCATGGACATTTGAATGT
GAGAAATAGTCTTAACGTTTCTTCTTGCTGTACTCCGAGCTGTGAAAGTGAAGCTCTAGCAGTTGCCGCAGCCATGGAGAAAGGAACAACCCATCCTATT
GGGAGGGCAGTGTTACATCACTCTGTTGGGAAGGACAAGGACCTCCCAAAAGTTCTTCTACAAAGCTTCGAGTCCTTACCTGGTAGAGGAGTTTTTGCTA
CTTTAAGCATCACAAAGGTACAAGAGGCAATAAAAAGTTCTGCATATGGTCCTGAATTTGTCCAAGCTGCTCTATTAATGGATAAAAAGATGACCCTTTT
CCACTTCGAGGATGAACCCCGTCCTGGTGCCTGTGAAGTTATATCCACCTTACGAGAGAAAGCAAAACTTCGCATCATGATGCTCACTGGAGATCATGAA
TCAAGTGCTCTGAGAGTTGCTAAAGCCGTTTGTATTGATGAAGTGCACTGCTGTTTGAAGCCAGAGGACAAACTGAATAAAGTAAAAGCAGTTTCAAGGC
GAGGTGGGAGTTTAATAATGGTCGGCGATGGTATAAATGACGCGCTCTTGCAGCTGCAACTGTTGGCGTCGTTCTAG

>Traes_5DL_91C1891D3.1 
ATGATGGGCGGCGGCGAGCCGTACACGGCGCTCGAGGAGAGCCTTCTGTCCGGGGAAGCGGCGGCGAGGAGGCAGTGGGAGAAGACGTACCTGGACGTGC
TGGGCGTGTGCTGCTCGGCGGAGGTCGCGCTCGTCGAGCGGCTGCTGGCGCCGCTCGACGGCGTGAGGGCGGTGTCCGTCGTCGTCCCCTCCCGCACCGT
CGTCGTCGAGCACGACCCCGCCGCCGTCTCTCAGTCCCGTATTGTCAAGGTCCTGAACGGGGCGGGCCTGGAGGCCTCGGTGCGAGCCTACGGCAGCAGC
GGGGTCATCGGCCGATGGCCCAGCCCGTACATCGTCGCCTGCGGCGCCCTCCTCCTCGCGTCTTCCTTCAGGTGGCTCCTGCCTCCCCTGCAGTGGCTGG
CCCTGGGGGCGGCCTGCGCCGGCGCTCCCCCGATGCTTCTCCGAGGGCTCGCCGCCGCCAGCAGGCTGACGCTGGACATCAACATCCTCATGCTTATCGC
CGTTGCCGGTGCGGTTGCGCTCAAGGACTACGCGGAGGCAGGCGTCATCGTCTTCCTCTTCACCACTGCAGAGTGGCTCGAGACCCTGGCCTGCACCAAG
GCCAGCGCCGGGATGTCGTCGTTGATGAGCATGATCCCGCCGAAGGCAGTCCTCGCGGAGACGGGCGAGGTCGTCAACGTGCGCGACATAGGTGTGGGCG
CCGTCATCGCGGTCAGAGCCGGGGAGATGGTGCCGGTGGATGGCGTGGTGGTCGACGGGCAGAGNNNNNNNNNNNNNNGCGAGTCGTACCCGGTGCCCAA
GCAACCGCAGTCCGAGGTCTGGGCCGGCACGCTCAACTTGGACGGCTACATCGCCGTGAGGACAATGGCCCTCGCCGAGAACTCCACGGTGGCCAAGATG
GAGAGGCTGGTGGAGGAGGCCCAGCAGAGCAAGTCCAAGACGCAGCGGCTGATCGACTCCTGCGCCAGGTACTACACGCCGGCCGTGGTGGTTCTCGGAG
CAGGGGTGGCGCTGCTGCCGCCGCTGCTGGGGGCGCGCGACGCGGAGCGGTGGTTCAGGCTGGCGCTGGTGCTGCTGGTGAGCGCGTGCCCGTGCGCGCT
GGTGCTGTCGACGCCCGTCGCGACGTTCTGCGCGCTCCTGACGGCGGCGAGGATGGGGGTCCTCGTCAAGGGAGGGGACGTCCTCGAGTCGCTGGGCGAG
ATCAGGGCCGTGGCGTTCGACAAGACCGGCACCATCACCAGAGGGGAGTTCAGCGTCGACATGTTCGATGTGGTTGGGCACAAGGTTCAGATGAGCTATC
TTCTTTACTGGATCTCAAGCATCGAGAGCAAATCCAGCCACCCAATGNNNNNNNNNNNNNNNNNNNNNNNNNNNNNNNNNNNNNNNNNNNNNNNNNNNNN
NNNNNNNNNNNNNNNNNNNNNNNNNNNNNNNNNNNNTCCTTCCCGGCGAGGGCATCTATGGAGAGATCGACGGGAAACGCATCTACGTCGGGAACAAGAG
GGTCTTGGCGAGGGGATCCTCCTGTCAGACAGTGCCAGAAAGAATGAATGGCCTGAAAGGCGTCTCGATCGGCTACGTGATCTGCGACGGGGACCTCGTC
GGGGTGTTCTCGTTCTCCGACGACTGCCGGACCGGCGCGGCCGAAGCGATTCGAGAGCTGGCGTCCATGGGCATCAGCTCAGTACTGCTCACGGGGGACA
GCGCGGAGGCGGCCGTGCACGCGCAGCAGCAGCTGGGCGGCGCCTTGGAGGAGCTCCACTCGGAGCTCTTCCCGGAGGACAAGGTCCGGCTGGTGGGCGC
GCTGAAGGCGAGGGCTGGGCCGACGATGATGGTCGGCGACGGCATGAACGACGCCCCGGCACTGGCGACGGCGGACGTGGGCGTCTCCATGGGCAT

>Traes_6AS_6F306F27E.1 
ATGGAGCAGAATGGAGAGAGCCATCTCAAGGAGCCGCTTCTCCATGCGGCCGATGGCGCTTCTGCCGCCGCCGCCAGGGTGTCCCCGCGGAAGGAGAGGA
CTACAAGGAAGGTCATGTTCAATGTCCGGGGCATGTCATGCGGTTCCTGGGTGGTGGCAGGATTGAAGGGGGTCGAGAGCATCCAGGTCTCAACCCTTCA
GGGCCAGGCTGTTGTTCAGTACAGCCCGGAGGAGACCGATGCAAGAACCATAAAAGAAGCTATTGAGGATATCAACTTTGAGGTCGATGAACTCCAAGAA
CAAGAAATTGCCGTATGCAGGCTCCGGATAAAAGGAATGGCATGTACAAGCTGCTCTGAATCTATTGAACGGGCACTTCTGATGGTACCTGGAGTTAAAA
AAGCTGCAGTGGGGCTTGCCCTAGAGGAAGCCAAGGTGCACTTTGATCCAAATATTACCAGCCGTGATTTACTAATCGAGGCTATTGAGGATGCTGGATT
TGGAGCTGATCTCATTAGTTATGGGGACGATGTGAACAAAATGCATCTAAAACTTGAGGGTGTGAGTTCTCCAGAAGACACCAAACTCATTCAGTCGGTA
CTGGAAACTGTAGAGGGAGTGAATAATGTTGAATGGGATACATCAGGTCAAACAGTTACAGTTGCATATGACCCTGATGTCACTGGTCCACGATTACTTA
TTCAGCGCATTCAGGATGCTGCAGAACCCCCTAAATGCTTTAATGCCAGCTTGTACTCACCACCAAAGCAAAGAGAAGTAGAACGCCACCATGAAATTAT
GAGTTACAGGAACCAATTTCTTTGGAGTTGCCTCTTTTCAGTTCCTGTGTTCCTGTTCGCGATGGTTCTGCCCATGCTCCCTCCTTCTGGAGATTGGCTG
TTTTATAAAATCTACAACAACATGACGGTAGGTATGCTACTGCGGTGGTTGCTATGTTCTCCAGTTCAGTTCATTATTGGTTGGAGATTTTACGTTGGAG
CTTACCATGCACTGAAGCGAGGGTACTCTAACATGGATGTGCTGGTTGCTTTGGGAACAAATGCTGCGTACTTCTATTCTGTGTACATTATTGTGAAGGC
ACTAACATCAGACACGTTTGAAGGACAAGATCTTTTTGAAACTAGTTCGATGTTGGTATCTTTTATATTGCTGGGAAAATACCTTGAGGTGGTGGCAAAG
GGGAAGACATCAGATGCTTTGTCAAAGCTGACAGAACTTGCACCAGAAACAGCTGTACTTCTCACACTGGAAAAGGATGGAAGTGTCATTTCAGAAGTGG
AGATCAGTACCCAGTTACTTCAAAGAAACGATTTCATTAAGATTGTCCCTGGTGAAAAGGTCCCAGTTGATGGTGTTGTCATCAAAGGCCAAAGCCATGT
TAATGAAAGTATGATAACTGGGGAAGCAAGGCCCATTGCAAAGAAACCGGGAGATAAGGTTATTGGTGGTACTGTAAACGATAATGGTTTCATAATTGTT
AAGGCCACCCATGTTGGGTCAGAGACGGCTCTGTCACAGATAGTCCAGCTAGTTGAAGCTGCTCAACTTGCAAGAGCTCCAGTACAGCGGTTGGCAGACA
AGATTTCACGGTTTTTTGTTCCAACTGTTGTGGTGGCTGCATTTCTTACATGGCTTGGCTGGTTCATACCCGGGCAACTTCACCTCTACCCTCAGCAATG
GATTCCAAAGGCAATGGATAGTTTTGAGCTTGCTCTGCAGTTTGGAATATCTGTCCTAGTCGTTGCATGCCCGTGTGCTCTGGGATTAGCTACCCCAACT
GCTGTTATGGTTGCTACTGGAAAAGGTGCTTCTCTAGGTGTTCTTATCAAAGGTGGCAATGCACTTGAGAAAGCTCACAAGATTAAAACTATCATATTTG
ATAAAACTGGAACCCTGACTAAGGGTAAACCTTCTGTTGTTCAAACAAAGACCTTCTCCAAGATACCACTTCTAGAATTGTGTGATTTAACTGCCAGTGC
TGAGGCAAACAGTGAGCATCCTCTATCAAAGGCTATTGTTGAATACACAAAGAAGCTCAGAGAACAATATGGATCTCCGAGTGATCATATGATGGATTCC
AAAGATTTTGAGGTGCATCCAGGGGCAGGGGTCAGCGCGAATGTTGAAGGCAAGCTGGTTTTGGTTGGGAACAAACGGCTCATGCAAGAATTTGAAGCTC
CAATGAGCTCTGAAGTGGAGGAATACATGTCTGAAATGGAGGATCTTGCCAGGACCTGTGTGCTTGTTGCGATCGATAGGGTTATCTGCGGAGCTCTTGC
CGTATCGGATCCTCTGAAGCCTGAGGCAGGACGCGTCATTTCACACCTTAGCTCAATGGGCATCACAAGCATCATGGTGACGGGCGACAACTGGGCTACA
GCCAAATCCATAGCAAAGCAAGTCGGGATCAGCACCGTATTTGCTGAGATTGATCCAGTTGGAAAAGCTGAGAAGATCAAGGACTTGCAGACGCAAGGAC
TTGCCGTGGCGATGGTCGGCGACGGGGTGAACGACTCGCCGGCCCTGGCCGCAGCGGACGTGGGCATGGCCATCGGCGCGGGCACAGACGTCGCCATCGA
GGCCGCTGACATCGTCTTGATGAAGAGCAGCCTAGTGGACGTGATCACGGCAATCGACCTCTCGCGGAAGACCCTCGCCAAGATCCGGCTCAACTACGTC
TGGGCCCTGGGCTACAATGTCCTGGGCATGCCGATCGCCGCCGGCGTCCTGTTCCCGTTCACGGGCATCCGGCTCCCCCCGTGGCTCGCCGGGGCCTGCA
TGGCCGCCTCATCGGTGAGCGTCGTCTGCTCGTCGCTGCTGCTCCAGCTCTACAAGAAGCCGTTGCACGTCGAGGAGGTGCCGATGACGGCAGGGCCCGG
CGATGGTGGCTCGAACCTGGTGTGA

>Traes_6AS_9321C1C5B.2 
CACCAAACCGGCACTATCCGCAACATTTTCAGAAACGCCCCCAGAATCCTCGCGGAATCTCGGAGCCACCCCTCACGTCTCGCACTATTACACCCAGCGC
CTTTCCCGGCCTGCTCGGTCGGTCTCTCCCCCCCCCCACATTTTGCCATTCCCCTCCGAATTATTGCCTCGCCTCGCCTCGCCTCGCCACCCCCCGTCTC
TGACGGCCATGGCCCACCTCCAGCTCACGGCGGTCGCCGGCGGCAGCGACGACGACATGGAGGAGGTGGCGCTGCTGGGGTCCTACGGCGAGGCGGAGGG
GCCGAGCTCGCGGACGGAGGAGGAGGAGGAGGCGGGCATGCGGCGGGCCCAGGTGCGGGTCACGGGCATGACGTGCTCCGCCTGCACCGGCGCCGTCGAG
GCTGCCCTCTCCGCCCGCTGCGGCGTGAGCAGCGCCGCCGTTTCGCTGCTGCAGAACCGCGCCCACGTCGTGTTCGACCCCGCGCTCGCCAAGTGTTTGT
TGTATGTTGTATTCAGGAAGAAGACATTGTAGAAGCAATAGAAGATGCTGGGTTTGAAGCAGAAATCCTCCCAGATTCTGCTGTTTCTCAGCCAAAGTCA
CAGAAGGTTTTGTCAGGCCAATTTAGGATAGGGGGGATGACTTGTGCTGCCTGTGTCAACTCAGTTGAAGGGATCTTAAAGAAGTTGCCAGGTGTAAACA
GAGCAGTTGTTGCATTAGCGACCTCATTAGGGGAAGTTGAGTACGATCCGACTGCTATTAGCAAAGATGAGATTGTTCAGGCAATCGAGGATGCTGGTTT
TGAAGCCGCACTGGTACAAAGTAGTGAGCAAGATAAGGCTTTATTAGGTTTGATAGGATTGCATACAGAGAGAGATGTAAATTTATTGTATGATATCCTG
AGAAAAACAGAAGGCTTGCGGCAATTTGATGTAAATTCTGTACGGGCAGAAGTTGAAATTACATTCGATCCAGAAGTCGTTGGTTTGAGATCGGTTGTGG
ATATTATTGATATGGAAAGCAGTGGCAGACTGAAAGGCCATGTACAGAATCCATATGTACGGTCTTCTTCAAATGATGCACAAGAGGCTTCGAAAATGCT
TCACCTCCTTCGCTCCAGCTTATTTCTAAGTATTCCAGTGTTTTTTATGCGCATGGTATGCCCTCACATATCTTTCATTAACTCATTCCTACTCATGCAC
TGCGGACCATTTCGTATAGGAGATCTGCTCAAGTGGATGCTAGTGAGTGTAGTACAATTTGTTGTTGGCAAACGTTTCTACATTGCAGCTTATAGGGCCC
TTAGACATGGCTCTACAAATATGGATGTATTGGTCGTTCTTGGCACAACTGCGACATATGTGTACTCAGTTTGCGCGCTTCTTTATGGGGCATTCACTGG
ATTTCATCCTCCGATGTATTTTGAGACAAGTGCAATGATAATTACATTTGTGCTATTGGGGAAGTATCTTGAGGTGCTTGCTAAAGGAAGGACATCAGAT
GCAATTAAGAAGCTTGTAGAGCTGGTTCCTGCTACAGCTATCTTGCTTCTGAAATACAAAGATGGAAAATATGCTGGAGAAAAGGAAATTGATGCATTGT
TGATCCAACCTGGTGATGTCTTAAAAGTGCTTCCTGGTTCAAAGATTCCTGCTGATGGCATTGTCACTTGGGGTACAAGCCATGTTGATGAAAGTATGGT
AACTGGTGAATCTGCGTCTATCTGCAAGGAAGTGTCCAGTTCAGTAATTGGAGGCACCATGAACCTAAATGGCATCCTTCACATACAAGCGGCGAAAGTA
GGATCAGGGACAGTTTTGAGCCAGATAATATCTCTTGTTGAGACTGCCCAGATGTCTAAAGCACCTATTCAGAAGTTCGCTGATTATGTGGCCGGCATTT
TTGTTCCTATTGTCATCACATTGTCCTTACTGACATTCTGTACATGGTTTGTATGTGGGACGCTGGGGGCATATCCAAATTCATGGGTTTCAGAAACTAG
CAATTGCTTTGTTTTCTCCCTCATGTTCTCCATCTCTGTTGTGGTTATTGCCTGTCCATGTGCTCTTGGTCTGGCGACACCAACTGCTGTAATGGTAGCA
ACTGGAGTTGGCGCCAATCATGGAGTACTTGTAAAGGGTGGAGATGCACTGGAGAGGGCTCAGAATGTCAACTATATTATATTTGATAAAACTGGGACAC
TGACACAAGGAAAGGCCACTGTAACAACGACGAAAGTGTTCTCAGGAATGGATGTTGGCGACTTCCTCACATTGGTAGCGTCTGCGGAGGCAAGCAGTGA
GCATCCACTTGCAAAAGCTATCTTGGATTATGCATTTCATTTCCATTTCTTTGGCAAACTCCCCTCATCAAAAGACGACGTTAAGAAAAGAAAAGAAGAT
GCATTCTCTCAATGGCTCTTGGAAGTTGCTGATTTTTCTGCCTTGCCTGGCAAAGGAGTTCAGTGTTTGATCAATGGGAAGATGATTCTGGTGGGCAACC
GTGCCTTGATATCTGAAAATGGGGTTAACATTCCTGAAGAGGCTGAAAGTTTCTTGGTAGACATGGAATTGAACGCAAAGACAGGCATTCTTGTAGCATA
TGATGGCAACTTCATTGGTTTGATGGGGGTAACCGATCCCTTGAAAAGGGAGGCTGCTGTAGTTATAGAAGGCCTAAAAAAGATGGGCATTTATCCAGTT
ATGGTGACAGGGGACAATTGGAGGACTGCACTGGCAGTTGCAAAGGAGATTGGAATTGAAGATGTGAGAGCAGAGGTCATGCCTGCCGGAAAAGCCGACG
TAATCCGCATTTTCCAGAAGGATGGGAGCGTGGTTGCAATGGTTGGAGATGGGATCAATGATTCCCCTGCCCTAGCAGCAGCCGACGTCGGGATGGCCAT
CGGTGCAGGGACTGACATCGCCATCGAGGCAGCAGACTATGTGCTGGTGCGGAATAACCTTGAAGACGTCATCACGGCGATTGACCTCTCACGGAAGACG
TTCAGCCGAATCCGGTGGAACTACTTCTTTGCCATGGCGTATAACATCGTTGCCATCCCTGTGGCTGCCGGCGCACTCTTCCCCTTCACTGGCTTGCAAA
TGCCGCCGTGGCTGGCTGGCGCTTGCATGGCCTTCTCGTCGGTTAGTGTAGTATGTTCCTCGCTGCTGCTGAGGAGATATAGGAAACCAAGGCTTACCAC
CGTCTTGCAGATAACTGTAGAGTGA

>Traes_6BS_9A12C2A1D.1 
ATGACTTGTGCTGCCTGTGTGAACTCAGTTGAAGGGATCTTAAAGAAGTTGCCAGGTGTAAACAGAGCAGTTGTTGCATTAGCGACCTCATTAGGGGAAG
TTGAGTACGATCCAACTGCTATTAGCAAAGATGATATTGTTCAGGCTATCGAGGATGCTGGTTTTGAAGCTGCACTGGTACAAAGTAGTGAGCAAGATAA
GGCTTTATTAGGTTTGATAGGATTGCATACAGAGAGAGATGTAAATTTATTGTATGATATCCTGAGAAAAACAGAAGGCCTGCGTCAGTTTGATGTAAAT
TCTGTACGGGCAGAAGTTGAAATAACATTCGATCCAGAAGTCGTTGGTTTGAGATCGGTTGTGGATATTATTGAGATGGAAAGCAGTGGCAGACTGAAAG
CCCATGTACAGAATCCATATGTACGGTCTTCTTCAAATGACGCGCAAGAGGCTTCCAAAATGCTTCACCTCCTTCGCTCCAGCTTATTCCTAAGTATTCC
AGTGTTTTTTATGCGCATGGTATGCCCTCACATATCTTTCATTAACTCAATCCTACTCATGCACTGCGGACCATTTCGTATAGGAGATTTGCTCAAATGG
ATGCTGGTGAGCGTAGTACAGTTTGTTGTTGGCAAACGTTTCTACATAGCAGCTTATAGGGCCCTTAGACATGGTTCTACAAATATGGATGTATTGGTTG
TTCTTGGCACAACTGCGACGTATGTATACTCAGTTTGCGCGCTTCTTTATGGGGCATTCACTGGATTTCATCCTCCGATGTATTTTGAGACAAGTGCAAT
GATAATTACGTTTGTGCTATTGGGGAAGTATCTTGAGGTGCTTGCTAAAGGAAGGACATCAGATGCAATTAAGAAGCTTGTAGAGCTGGTTCCTGCTACA
GCTATCTTGCTTCTGAAATACAAAGATGGAAAATATGCTGGAGAGAAGGAAATTGATGCATTGTTGATCCAACCTGGTGATGTCTTAAAAGTGCTTCCTG
GTTCAAAGATTCCCGCTGATGGTATTGTCACTTGGGGTACAAGCCATGTTGATGAAAGTATGGTAACTGGTGAATCTGCGTCTATCTGCAAGGAAGTATC
TAGTTCAGTAATTGGAGGCACCATGAACCTAAATGGCATCCTTCATATACAAGCGGCGAAAGTAGGATCGGGGACAGTTTTGAGCCAGATAATATCTCTT
GTTGAGACTGCCCAGATGTCTAAAGCACCTATTCAGAAGTTCGCTGATTATGTGGCCGGCATTTTTGTTCCTATTGTCATCACATTGTCCTTACTGACAT
TCTGTACATGGTTTGTATGTGGGACGCTGGGGGCATATCCAAATTCATGGGTTTCAGAAACTAGCAATTGCTTTGTTTTCTCCCTCATGTTCTCCATCTC
TGTTGTGGTAATTGCCTGTCCATGTGCTCTTGGTCTGGCGACACCAACTGCTGTTATGGTAGCGACTGGAGTTGGTGCCAATCATGGAGTACTTGTAAAG
GGTGGAGATGCACTGGAGAGGGCTCAGAATGTTAACTATATTATATTTGATAAAACTGGGACACTGACACAAGGAAAGGCCACTGTAACAACGACGAAAG
TGTTCTCAGGAATGGATGTTGGTGACTTCCTCACATTGGTAGCATCTGCGGAGGCAAGCAGTGAGCATCCACTTGCAAAAGCTATCTTGGATTATGCATT
TCATTTCCATTTCTTTGGCAAACTCTCCTCATCAAAAGATGACGTTAAGAAAAGAAAAGAAGATGCATTCTCTCAATGGCTCTTGGAAGTTGCTGATTTT
TCTGCCTTGCCTGGCAAAGGAGTTCAATGTTTGATCAATGGGAAGATGATTCTGGTGGGCAACCGTGCTTTGATATCTGAAAATGGGGTTAACATTCCTG
AAGAGGCTGAAAGTTTCTTGGTAGACATGGAATTGAGCGCAAAGACAGGCATTCTTGTAGCATATGATGGCGACTTCATTGGATTAATGGGGGTAACCGA
TCCCTTGAAAAGGGAGGCTGCTGTAGTTATACAAGGCCTAAAAAAGATGGGCATTTATCCAGTTATGGTGACAGGGGACAATTGGAGGACTGCACTGGCG
GTTGCAAAGGAGATTGGAATTGAAGATGTGAGAGCAGAGGTTATGCCTGCCGGAAAAGCCGACGTAATCCGCTCTTTCCAGAAGGATGGGAGCGTGGTTG
CAATGGTTGGAGATGGGATCAATGATTCCCCTGCCCTAGCAGCACCGACGTCGGAATGGCCATCGGTGCAGGGACTGACATCGCCATCGAGGCAGCAGAC
TATGTGCTGGTGCGGAATAACCTTGAAGACGTCATCACGGCGATTGACCTCTCAAGGAAGACGTTCAGTCGAATCCGGTGGAACTACTTCTTTGCCATGG
CGTATAACATCGTTGCCATCCCTGTGGCTGCCGGCGCACTCTTCCCCTTCACCGGCCTGCAGATGCCGCCGTGGCTGGCTGGCGCTTGCATGGCCTTCTC
GTCTGTCAGTGTAG

>Traes_6BS_A8B960E60.1 

ATGTTCAATGTCCGGGGCATGTCGTGCGGTTCCTGTGCCGTCTCGATAGAGACGGTGGTGGCGGGATTGAAGGGAGTCGAGAGCATCCAGGTCTCAACCC
TTCAGGGCCAGGCTGTTGTTCAGTACAGCCCCGAGGAGACCGATGCAAGAACCATAAAAGAAGCTATTGAGGATATCAACTTTGAGGTCGATGAACTCCA
AGAACAAGAAATTGCCGTATGCAGGCTCCGGATAAAAGGAATGGCCTGTACGAGCTGTTCTGAATCTATTGAACGGGCACTTCTGATGGTACCTGGAGTT
AAAAAAGCTGCGGTGGGGCTTGCCCTAGAGGAAGCCAAGGTGCACTTTGATCCAAATATTACCAGCCGTGATTTACTAATCGAGGCTATTGAGGATGCTG
GATTTGGAGCTGATCTCATTAGTTATGGGGACGATGTGAACAAAATGCATCTAAAACTTGAGGGTGTGAGTTCTCCAGAAGACACCAAACTCATTCAATC
GGTACTGGAAACTGTAGAGGGAGTGAATAATGTTGAATGGGACACATCAGGTCAAACAGTTACAGTTGCATATGACCCTGATGTCACTGGTCCACGATTA
CTTATTCAGCGCATTCAGGATGCTGCAGAGCCCCCTAAATGCTTTAATGCCAGCTTGTACTCACCACCAAAGCAAAGAGAAGTAGAACGCCACCATGAAA
TTATGAGTTACAGGAACCAATTTCTTTGGAGTTGCCTCTTTTCAGTTCCTGTGTTCCTGTTCGCGATGGTTCTGCCCATGCTCCCTCCTTCTGGAGATTG
GCTGTTTTATAAAATCTACAACAACATGACGGTAGGTATGCTACTGCGGTGGTTGCTATGTTCTCCAGTTCAGTTCATTATTGGTTGGAGATTTTACGTT
GGAGCTTACCATGCACTGAAGCGAGGGTACTCTAACATGGATGTGCTGGTTGCTTTGGGAACAAATGCTGCGTACTTCTATTCTGTGTACATTATTGTCA
AGGCACTAACATCAGACACGTTTGAAGGACAAGATCTTTTTGAAACTAGTTCGATGTTGGTATCTTTTATATTGCTGGGAAAATACCTTGAGGTGGTGGC
AAAGGGGAAGACATCAGATGCTTTGTCAAAGCTGACAGAACTTGCACCAGAAACAGCTGTACTTCTCACACTGGAAAAGGATGGAAGTGTCATTTCAGAA
GTGGAGATCAGCACCCAGTTACTTCAAAGAAACGATTTCATTAAGATTGTCCCTGGTGAAAAGGTCCCAGTTGATGGTGTTGTCATCAAAGGCCAAAGCC
ATGTTAATGAAAGTATGATAACTGGGGAAGCAAGGCCCATTGCAAAGAAACCAGGAGACAAGGTTATTGGTGGTACTGTAAACGATAACGGTTTCATAAT
TGTTAAGGCCACCCATGTTGGGTCAGAGACGGCTCTATCACAGATAGTCCAGCTAGTTGAAGCTGCTCAACTTGCAAGAGCTCCAGTACAGCGGTTGGCA
GACAAGATTTCACGGTTTTTTGTTCCAGCTGTTGTGGTGGCTGCATTTCTTACATGGCTTGGCTGGTTCATACCCGGGCAACTTCACCTCTACCCTCAGC
AGTGGATTCCAAAGGCAATGGATAGTTTTGAGCTTGCTCTGCAGTTTGGAATATCTGTCCTAGTCGTTGCATGCCCGTGTGCTCTGGGATTAGCTACCCC
AACTGCTGTTATGGTTGCTACTGGAAAAGGTGCTTCTCTAGGTGTTCTTATCAAAGGTGGCAACGCACTTGAGAAAGCTCACAAGATTAAAACTATCATA
TTTGATAAAACTGGAACCCTGACTAAGGGTAAACCTTCTGTTGTTCAAACAAAGACCTTCTCCAAGATACCACTTCTAGAATTGTGTGATTTAACTGCCA
GTGCTGAGGCAAACAGTGAGCATCCTCTATCAAAGGCTATTGTTGAATACACAAAGAAGCTCAGAGAACAATATGGATCTCCGAGTGATCATATGATGGA
TTCCAAAGATTTTGAGGTGCATCCAGGGGCGGGGGTCAGCGCGAATGTTGAAGGCAAGCTGGTTTTGGTTGGGAACAAAAGGCTCATGCAAGAATTTGAA
GCTCCGATGAGCTCTGAAGTGGAGGAATACATGTCTGAAATGGAGGATCTTGCGAGGACCTGTGTGCTTGTTGCTATCGATAGGGTTATCTGCGGAGCTC
TTGCCGTGTCGGATCCTCTGAAGCCTGAGGCAGGGCGTGTCATTTCACACCTTAGCTCAATGGGCATCACAAGCATCATGGTGACTGGCGACAACTGGGC
TACAGCCAAATCCATAGCAAAGCAAGTCGGGATCAGCACCGTATTTGCTGAGATCGACCCAGTTGGAAAAGCCGAGAAAATCAAGGACTTGCAGACGCAA
GGACTGGCGGTGGCGATGGTGGGCGACGGGGTAAACGAC

>Traes_6DS_26C5A0A44.1ATGGAGCAGAATGGAGAGAGCCATCTCAAGGAGCCGCTTCTCCATGCGGCGGATGGCGCTTCTGCCGCTGCCGCCAGGGTATCCCCGCGGAAGGAGAGGA
CTACAAGGAAGGTCATGTTCAATGTCCGGGGCATGTCATGCGGTTCCTGTGCCGTCTCGATAGAGACGGTGGTGGCAGGATTGAAGGGGGTCGAGAGCAT
CCAGGTCTCAACCCTTCAGGGCCAGGCTGTTGTTCAGTACAGCCCGGAGGAGACCGATGCAAGAACCATAAAAGAAGCTATTGAGGATATCAACTTTGAG
GTCGATGAACTCCAAGAACAAGAAATTGCCGTATGCAGGCTCCGGATAAAAGGAATGGCATGTACAAGCTGTTCTGAATCTATTGAACGGGCACTTCTGA
TGGTACCTGGAGTTAAAAAAGCTGCAGTGGGGCTTGCCCTAGAGGAAGCCAAGGTGCACTTTGATCCAAATATTACCAGCCGTGATTTACTAATCGAGGC
TATTGAGGATGCTGGATTTGGAGCTGATCTCATTAGTTATGGGGACGATGTGAACAAAATGCATCTAAAACTTGAGGGTGTGAGTTCTCCAGAAGACACC
AAACTCATTCAGTCGGTACTGGAAACTGTAGAGGGAGTGAATAATGTTGAATGGGATACATCAGGTCAAACAGTTACAGTTGCATATGACCCGTATGTCA
CTGGTCCACGATTACTTATTCAGCGCATTCAGGATGCTGCAGAACCCCCTAAATGCTTTAATGCCAGCTTGTACTCACCACCAAAGCAAAGAGAAGTAGA
ACGCCACCATGAAATTATGAGTTACAGGAACCAATTTCTTTGGAGTTGCCTCTTTTCAGTTCCTGTGTTCCTGTTCGCGATGGTTCTGCCCATGCTCCCT
CCTTCTGGAGATTGGCTGTTTTATAAAATCTACAACAACATGACGGTAGGTATGCTACTGCGGTGGTTGCTATGTTCTCCAGTTCAGTTCATTATTGGTT
GGAGATTTTACGTTGGAGCTTACCATGCACTGAAGCGAGGGTACTCTAACATGGATGTGCTGGTTGCTTTGGGAACAAATGCTGCGTACTTCTATTCTGT
GTACATTATTGTGAAGGCACTAACATCAGACACGTTTGAAGGGCAAGATCTTTTTGAAACTAGTTCGATGTTGGTATCTTTTATATTGCTGGGAAAATAC
CTTGAGGTGGTGGCAAAGGGGAAGACATCAGATGCTTTGTCAAAGCTGACAGAACTTGCACCAGAAACAGCTGTACTTCTCACACTGGAAAAGGATGGAA
GTGTCATTTCAGAAGTGGAGATCAGTACCCAGTTACTTCAAAGAAACGATTTCATTAAGATTGTCCCTGGTGAAAAGGTCCCAGTTGATGGTGTTGTCAT
CAAAGGCCAAAGCCATGTTAATGAAAGTATGATAACTGGGGAAGCAAGGCCCATTGCAAAGAAACCGGGAGATAAGGTTATTGGTGGTACTGTAAACGAT
AATGGTTTCATAATTGTTAAGGCCACCCATGTTGGGTCAGAGACGGCTCTGTCACAGATAGTCCAGCTAGTTGAAGCTGCTCAACTTGCAAGAGCTCCAG
TACAGCGGTTGGCAGACAAGATTTCACGGTTTTTTGTTCCAACTGTTGTGGTGGCTGCATTTCTTACATGGCTTGGCTGGTTCATACCCGGGCAACTTCA
CCTCTACCCTCAGCAATGGATTCCAAAGGCAATGGATAGTTTTGAGCTTGCTCTGCAGTTTGGAATATCTGTCCTAGTCGTTGCATGCCCGTGTGCTCTG
GGATTAGCTACCCCAACTGCTGTTATGGTTGCTACTGGAAAAGGTGCTTCTCTAGGTGTTCTTATCAAAGGTGGCAATGCACTTGAGAAAGCTCACAAGA
TTAAAACTATCATATTTGATAAAACTGGAACCCTGACTAAGGGTAAACCTTCTGTTGTTCAAACAAAGACCTTCTCCAAGATACCACTTCTAGAATTGTG
TGATTTAACTGCCAGTGCTGAGGCAAACAGTGAGCATCCTCTATCAAAGGCTATTGTTGAATACACAAAGAAGCTCAGAGAACAGTATGGATCTCCGAGT
GATCATATGATGGATTCCAAAGATTTTGAGGTGCATCCAGGGGCAGGGGTCAGCGCGAATGTTGAAGGCAAGCTGGTTTTGGTTGGGAACAAACGGCTCA
TGCAAGAATTTGAAGCTCCAATGAGCTCTGAAGTGGAGGAATACATGTCTGAAATGGAGGATCTTGCCAGGACCTGTGTGCTTGTTGCGATCGATAGGGT
TATCTGCGGAGCTCTTGCCGTATCGGATCCTCTGAAGCCTGAGGCAGGACGCGTCATTTCACACCTTAGCTCAATGGGCATCACAAGCATCATGGTGACG
GGCGACAACTGGGCTACAGCCAAATCCATAGCAAAGCAAGTCGGGATCAGCACCATATTTGCTGAGATCGATCCAGTTGGAAAAGCTGAGAAGATCAAGG
ACTTGCAGACGCAAGGACTGGCGGTGGCGATGGTCGGCGACGGGGTGAACGACTCGCCGGCCCTGGCCGCAGCGGACGTGGGCATGGCCATCGGCGCGGG
CACAGACGTTGCCATTGAGGCTGCCGACATCGTCCTGATGAAGAGCAGCCTGGTGGACGTGATCACCGCCATTGACCTCTCGCGGAAGACCCTCGCCAAG
ATCCGGCTCAACTACGTCTGGGCCCTGGGCTACAACGTCCTGGGCATGCCGATCGCTGCTGGCGTCCTGTTCCCGTTCACGGGCATCCGGCTCCCCCCAT
GGCTTGCCGGGGCCTGCATGGCCGCCTCGTCGGTGAGCGTCGTCTGCTCGTCGCTGCTGCTCCAGCTCTACAAGAAGCCGTTGCACGTCGAGGAGGCGCC
GATGACGGCAGGACCCGGCGATGGTGGCTCGAACCTGGTGTGA

>Traes_6DS_9FA053DF8.2ATGACTTGTGCTGCCTGTGTGAACTCAGTTGAAGGGATCTTAAAGAAGTTACCAGGTGTAAACAGAGCAGTTGTTGCATTAGCGACCTCATTAGGGGAAG
TTGAGTACGATCCGACTGCTATTAGCAAAGATGAGATTGTTCAGGCTATCGAGGATGCTGGTTTTGAAGCCGCACTGGTACAAAGTAGTGAGCAAGATAA
GGCTTTATTAGGTTTGATAGGATTGCATACAGAGAGAGATGTAAATTTATTGTATGATATCCTGAGAAAAACAGAAGGCCTGCGGCAATTTGATGTAAAT
TCTGTACGGGCAGAAGTTGAAATTACATTCGATCCAGAAGTAGTTGGTTTGAGATCGGTTGTGGATATTATTGATATGGAAAGCAGTGGCAGACTGAAAG
CCCATGTACAGAATCCATATGTACGGTCTTCTTCAAATGATGCACAAGAGGCTTCGAAAATGCTTCACCTCCTTCGCTCAAGCTTATTTCTAAGTATTCA
AGTGTTTTTTATGCGCATGGTATGCCCTCACATATCTTTCATCAACTCATTCCTACTCATGCACTGCGGACCATTTCGTATAGGAGATCTGCTCAAGTGG
ATGCTGGTGAGTGTAGTACAATTTGTTGTTGGCAAACGTTTCTATGTTGCAGCTTATAGGGCCCTTAGACATGGCTCTACAAATATGGATGTATTGGTCG
TTCTTGGCACAACTGCAACATATGTGTACTCAGTTTGCGCGCTTCTTTATGGGGCATTCACTGGATTTCATCCTCCGATGTATTTTGAGACAAGTGCAAT
GATAATTACATTTGTGCTATTGGGGAAGTATCTTGAGGTGCTTGCTAAAGGAAGGACATCAGATGCAATTAAGAAGCTTGTAGAGCTGGTTCCTGCTACA
GCTATCTTGCTTCTGAAATACAAAGATGGAAAATATGCTGGAGAAAAGGAAATTGATGCATTGTTGATCCAACCTGGCGATGTCTTAAAAGTGCTTCCTG
GTTCAAAGATTCCTGCTGATGGCATTGTCACTTGGGGTACAAGCCATGTTGATGAAAGTATGGTAACTGGTGAATCTGCGTCTATCTGCAAGGAAGTATC
CAGTTCAGTTATTGGAGGCACCATGAACCTAAATGGCATCCTTCACATACAAGCGGCGAAAGTAGGATCAGGGACAGTTTTGAGCCAGATAATATCTCTT
GTTGAGACTGCCCAGATGTCTAAAGCACCTATTCAGAAGTTCGCTGATTATGTGGCCGGCATTTTTGTTCCTATTGTCATCACATTGTCCTTACTGACAT
TCTGTACATGGTTTGTATGTGGGACGCTGGGGGCATATCCAAATTCATGGGTTTCAGAAACTAGCAATTGCTTTGTTTTCTCCCTCATGTTCTCCATCTC
TGTTGTGGTAATTGCCTGTCCATGTGCTCTTGGTCTGGCGACACCAACTGCTGTTATGGTAGCAACTGGAGTTGGCGCCAATCATGGAGTACTTGTAAAG
GGTGGAGATGCACTGGAGAGGGCTCAGAATGTTAACTATATTATATTTGATAAAACTGGGACACTGACACAAGGAAAGGCCACTGTAACAACGACGAAAG
TGTTCTCAGGAATGGATGTTGGTGACTTCCTCACATTGGTAGCATCTGCGGAGGCAAGCAGTGAGCATCCACTTGCAAAAGCTATCTTGGATTATGCATT
TCATTTCCATTTCTTTGGCAAACTCCCCTCATCAAAAGACGACGTTAAGAAAAGAAAAGAAGATGCATTCTCTCAATGGCTCTTGGAAGTTGCTGATTTT
TCTGCCTTGCCTGGCAAAGGAGTTCAATGTTTGATCAATGGGAAGATGATTCTGGTGGGCAACCGTACTTTGATATCTGAAAATGGGGTTAACATTCCTG
AAGAGGCTGAAAGTTTCTTGGTAGACATGGAATTGAACGCAAAGACAGGCATTCTTGTAGCATATGATGGCGACTTCATTGGTTTGATGGGGGTAACCGA
TCCCTTGAAAAGGGAGGCTGCTGTAGTTATAGAAGGCCTAAAAAAGATGGGCATTTATCCAGTTATGGTGACAGGGGACAATTGGAGGACTGCACTGGCA
GTTGCAAAGGAGATTGGAATTGAAGATGTGAGAGCAGAGGTTATGCCTGCCGGAAAAGCTGACGTAATCCGCTCTTTCCAAAAGGATGGGAGCGTGGTTG
CAATGGTTGGAGATGGGATCAATGATTCCCCTGCCCTGGCAGCAGCTGACGTCGGGATGGCCATCGGTGCAGGGACTGACATCGCCATCGAGGCAGCAGA
CTATGTGCTGGTGCGGAATAACCTTGAAGACGTCATCACGGCGATTGACCTCTCAAGGAAGACGTTCAGCCGAATCCGGTGGAACTACTTCTTTGCCATG
GCGTATAACATCGTTGCCATCCCTGTGGCTGCCGGCGCACTCTTCCCCTTCACCGGCCTGCAAATGCCGCCGTGGCTGGCTGGCGCTTGCATGGCCTTCT
CGTCGGTTAGTGTAGTATGTTCCTCGCTGCTGCTGAGGAGATATAGAAAACCAAGGCTTACCACCGTCTTGCAGATAACTGTAGAGTGA

>Traes_7AL_7A2639A1B.2 

ATGTACTTGCTGGAAAATGGCAATGAGATGGTCGAGGATATAATAGAAGCTATAGAAGATGCTGGATTTGACGCTGAAATTCTCCCAGATTCTGCAGTCC
CTCAACCTAAGTCACAGAAGACATTGTCAGCACAATTTAGGATAGGAGGAATGACATGTGCTAATTGTGTAAACTCAGTTGAGGGTATCTTAAGGAAACA
ACCGGGTATAAAAGGAGCAGTCGTTGCCCTGGCAACCTCATTAGGAGAAGTTGAGTATGATCCGTCTACCATTAGCAAGGATGAAATTGTTCAGGCTATC
GAGGATGCTGGTTTTGAAGCTGCATTCTTACAGAGTAGCGAGCAAGATAAGATATTGCTAGGTCTGACTGGCGTGCACACAGAGAGGGATGCAGATGTAC
TACATGACATCCTTAAGAAAATGGATGGTTTGCGACAGTTTGCTGTAAATACTACCCTCTCAGAAGTTGAGATTGTATTTGATCCAGAAGCTGTTGGTCT
GCGATCAATTGTGGATACTATTGAAATGGGAAGCAATGGGAGATTCAAATCACACGTGCAGAATCCTTACAGTAGAGGGGCTTCGAATGACGCACATGAG
GCCTCCAAAATGCTCCATCTTCTCCGCTCTAGCTTATTCCTAAGTATTCCTGTATTCTTCATACGTATGATCTGCCCGAGTATACCTTTCATCAGTACAT
TGCTTCTCAGGCACTGTGGACCATTTCATATGGGGGATTTGGTGAACTGGATATTGGTTAGCATTGTACAGTTCGTTATTGGCAAGAGATTCTATGTTGC
TGCTTACAGAGCCTTAAGACATGGTTCTACAAATATGGATGTGTTAGTTGTTCTTGGCACCACTGCATCATATGTATATTCCGTTTGTGCACTACTATAC
GGAGCATTCACTGGATTTCAACCTCCCATATATTTTGAGACCAGTGCAATGATAATTACGTTTGTGCTATTTGGGAAGTATCTCGAGGTTCTTGCAAAGG
GGAAAACATCAGATGCTATTAAAAAGCTTGTAGAACTTGTCCCTGCTACTGCTATTTTGCTTCTGAAAGATAAAGAAGGAAAATATGTTGGGGAGAGGGA
GATTGATGCTCTGTTAGTCCAACCTGGTGATGTCTTGAAAGTTCTTCCTGGTTCGAAAGTTCCTTCTGATGGTGTTGTTGTTTGGGGAACAAGCCATATC
AATGAAAGTATGATAACTGGTGAATCTGCACCGATGCCTAAAGAAGTATCAAGTGTAGTAATTGGAGGGACAATCAACTTACAGGGCATCCTTCATATAC
AAGCAACGAAAGTAGGATCCGGAACAGTTTTGAGTCAGATAATATCTCTGGTTGAAACTGCTCAAATGTCCAAAGCCCCTATTCAGAAATTCGCCGATTA
TGTGGCTAGCATTTTTGTTCCAATTGTCATCAGCTTGTCCATTCTAACGTTCTCCGTGTGGTTCTTATGTGGATCGTTGGGAGCATATCCACATTCATGG
TTTGACGGAACTAGCAATTGCTTCGTTTTCTCCCTCATGTTCTCCATATCTGTTGTGGTGATTGCTTGTCCTTGTGCCCTTGGTTTGGCAACCCCAACTG
CTGTAATGGTGGCAACTGGAATCGGGGCTAATCATGGAGTACTTGTAAAAGGTGGAGATGCATTGGAGAGGGCTCAAAATGTAAATTACGTGATCTTTGA
TAAAACAGGGACACTAACACAAGGAAAGGCTGTTGTTACAACTGCAAAGGTTTTCTCTGGAATGGACCTAGGAGATTTCCTCACACTAGTAGCATCTGCA
GAGGCAAGCAGTGAGCATCCTCTTGCAAAGGCTGTATTGGAATATGCATTTCATTTCCATTTCTTTGGCAAGCTCCCTTCGTCAAAGGATGGCATTGAGC
AAAGAAAAGAGCAGATACTGTCCCAATGGTTGCTTGAAGCTGAAGATTTCTCTGCTGTGCCTGGCAAAGGAGTTCAGTGTTTGATCAACGAGAAGAAAGT
TTTGATTGGAAACCGTGCCTTGATGAACGAAAATGGGGTGAGCGTTCCCCCGGAAGCTGAAAGTTTCTTGGTAGACCTGGAACTGAATGCAAAAACAGGC
GTTCTGGTGGCATATGACAGCAGTTTCGTGGGGTTGATGGGGATTGCCGATCCCCTGAAAAGAGAGGCCGCTGTAGTCGTGGAAGGACTGAAGAAGATGG
GCATTCATCCAGTGATGCTCACAGGTGACAACTGGAGGACTGCACAAGCTGTCGCGAAAGAGGTTGGCATTGAGGATGTGAGAGCAGAGGTCATGCCTGC
CGGGAAAGCCGACGTGGTCCGGTCGCTCCAGAAGGACGGGAGCATAGTGGCCATGGTCGGGGACGGCATCAACGACTCCCCGGCCCTCGCGGCGGCGGAC
GTCGGGATGGCCATCGGGGGCGGCACGGACATCGCCATCGAGGCGGCCGACTACGTGCTGGTGAGGAACAACCTGGAGGACGTGATCACGGCCATCGACC
TCTCGAGGAAGACCTTCAACCGGATCCGCTGGAACTACTTCTTCGCCATGGCGTACAACGTGGTGGCCATACCGGTGGCGGCCGGCGCGCTGTTCCCGCT
GACGGGNGATGCCGCCGTGGCTGGCGGGCGCCTGCATGGCCTTCTCGTCTGTCAGCGTGGTGTGCTCCTCGCTGCTGCTGCGGAGATACAGAAAACCCAG
ACTCACCACCGTGCTCCAGATAACTGTAGAGTAGAGCCATGGCTTTTGTGA
>Traes_7AL_8304348B7.1 
ATGTCGTCACTGATGAGCATGGCACCACAAAATGCTGTTCTGGCAGAGACTGGACAAGTGGTTGCTACCCAGGATGTGAAGATCAATACAGTAATAGCTG
TGAAGGCAGGGGAAGTCGTGCCGATCGATGGTGTTGTTGTTGATGGACGGAGTGAGGTCGACGAGAGCACCCTCACCGGGGAGTCCTTCCCTGTGTCCAA
GCAGGCAGACTCCCAGGTCTGGGCTGGCACACTCAACATAGATGGTTACATTGCTATGAGGACAACTGCTATGGCCGACAATTCTGCGGTGGCCAAAATG
GCAAGGCTGGTCGAAGAAGCCCAAAACAGTCGATCCAGTACGCAGAGGCTGATCGACACTTGCGCCAAGTACTACACACCCGCTGTTATTTTCATGTCTG
CAGCAGTGGCAGTGATCCCTGTGTGTGTCAGAGCACGCAACCTAAGACACTGGTTTGAACTGGCCCTAGTTCTCCTGGTGAGTGCTTGTCCATGTGCTCT
GGTGCTGTCGACACCTGTGGCAACCTTCTGCGCGCTACTGAGGGCCGCGAGGACCGGGCTCCTCATCAAAGGAGGGGATGTCCTTGAGTCCTTGGCCAGT
ATCAAAGTTGCTGCCTTCGACAAGACTGGTACAATCACTAGAGGCGAGTTCTCTGTCGAGGAGTTTCAGACAGTTGGTGAGCGTGTTTCGAAGCAACAAC
TTATTTACTGGGTTTCAAGCATCGAGAGCAGGTCGAGCCACCCAATGGCATCTGCTCTTGTTGGTTATGCTCAATCAAACTCTGTAGAGCCAAAATCAGA
AAATGTTGCTGAGTTTCAAATCTATCCTGGCGAGGGGATTTACGGTGAAATTGATGGAGAGGGCGTATATGTTGGGAACAAAAGGATCTTGGCAAGGGCA
TCGTGTCAAACAGTTCCAGACATAGTAGAACACATGAAAGGAGTTACCATCGGATACGTGGCCTGCAACAAGGAATTGATTGGGGTATTCAGCCTATCGG
ATTCATGCCGAACTGGGTCAGCCGAGGCCATCAAGGAGTTGAGATCATTGGGCATAAAGTCAGTGATGCTTACTGGCGATAGTACTGCCGCTGCCACACA
TGCGCAAAACCAGCTGGGGAACATACTAGCCGAGGTTCATGCTGAACTTCTGCCAGAAGACAAAGTGAGAATTCTTGATGAACTGAAGGCAAGAGATGGC
CCTACACTGATGATTGGCGACGGCATGAATGATGCCCCAGCACTGGCTAAGGCTGATGTTGGAGTCTCCATGGGTGTGTCCGGTTCAGCCGTCGCAATGG
AGACGAGTCACATTACTCTGATGTCGAATGACATCCGCAGGATCCCAAAGGCTATCAAGCTGGCCAGGAGGACACACCGGACCATCGTCGTGAACATTGT
CTTCTCGGTGACTACGAAGCTTGCAATTGTTGCACTTGCGTTTGCCGGGCATCCGCTTATTTGGGCAGCAGTCCTTGCTGATGTTGGCACATGCTTGTTG
GTGATCATGTACAGCATGCTGCTACTGAGGGAGAAAGGCAGTGGAAAGGTGGCGAAGAAATGCTGTGCTTCTTCTCACTCAAAAAAGCATGAGCATAGTA
CTTCCCACCACCACTGCTCCAATGGTCATCAGCATGAGCATGTATCTGCAGGCAAGCATTCTTGCCATGATCATCACCATGAGCATGATCACCACAAAGA
GCCTAGCAACCTGCATTCCACAGACAAGCATGGCTGCCATGATCATCACCATGAGCATGATCACCATAAAGAGCCGAGCAACCTGCATTCCACAGACAAG
CATGGCTGCCATGATCATGGCCATGGCCATAGCCACTGCAAAGAGCCGAGCAGCCAGATGGTGACAAGCAAGCATGTTTCCCATGGGCATGGCCATACCC
ACAACATCTGCAACCCTCACCCCACTGCGAACAAGCATGATTGCCATGACCATGAACATAGCCACCACCAAGAACCCAACAGTTCACATTCTGCCGATGA
GCATGATTGCCATGATCACAAGCACTGTGAAGAACCAATCAGCTTGCTTTGTGCCACTGAGCATGCTTGCCACGACCATGAGCAGAACCATGAGCATCAT
TGCTGTGATGAAGAGCAAACAGTGCATGTCGCAGATACGCATTCCTGCCACGACCATAAGCATGACGGCAGTGCGGCTGATCCAGTTCCAGAGCTGTCGA
TATCTATCGAGAGCGCATTGCCTGATCACCATGAGCAGGAAATCCAGTGCATCAAAGAACACAAAGAGGAAGCGTGTGGACATCACCTGAAGGTCAAGGA
TCACGTCCCGGCTCCGACGGATTGCAGCAGGGGAAACTGTCACAGTACGGAGAGCAGCAAGGGATGTGAA

>Traes_7AL_84D5BAE85.1 
ATGGCTCTTGCAGCATTTGCTTCTATATTTATGGGAAACTCATTGGAGGGTGGTTTACTTCTTGCAATGTTTAACTTAGCCCATATCGGTTCCTGTGCAT
GACCTTGAAGTGGGTTCTCATATTTTGGTCAGAGCTGGTGAGGTGTGTTGTTTGTTTATTTAAAACTCCCTGTATTCCTATTTTTTTTTGTTCATTTCAT
AGTCTCTTCACAATCATCACATTGTTATTGTCTTTCTTTCAATTGGACTGTCTTCATGTTACTAACTGAGCATAATGCTGCTGTGCCTGTTGATGGAGAA
GTTTACCAAGGATCATCCACAATCACCATCGAACACCTCACTGGTGAAACAAAACCTGTTGAGAGGACAGTGGGGGATGCTATACCAGGTGGAGCCAGGA
ATTTGGAAGGAATGATGATTGTAAAGGTGACCAAATCCTGGGAGGATTCAACACTCAACAGAATTGTCCAGCTGACTGAAGAGGGCCAGCTAAACAAGCC
AAAGTTGCAAAGATGGTTAGATGAGTTTGGGGAGCATTATAGCAAAGTTGTCGTGGCTCTGTCTTTGGCTGTTGCACTACTGGGACCATTCCTCTTTAAT
TGGCCCTTTTTCGGTAACTCAGTTTGTAGGGGTTCAATTTACCGTGGATTAGGACTTATGGTGGCTGCATCTCCGTGTGCATTGGCAGTAGCTCCATTAG
CATATGCCACTGCAATCAGTTCTCTTGCAAGTAAGGGAATTTTATTGAAAGGTGGGCATGTCTTAGATGCCCTATCTTCTTGTCAGTCTATTGCTTTTGA
CAAGACAGGCACATTAACAACTGGGAAGCTTATGTGCAAAGCAATCGAGCCTATTCATGGACATTTGGATGCGGGTAATGGTGTTGACCCTTCTTGTTGT
ACTCCGAACTGTGAAAGTGAAGCTCTAGCTGTTGCTGCAGCTATGGAGAAAGGAACAACCCATCCTATTGGAAGGGCAGTTTTAAAACACTCTGTTGGGA
GAGACCTCCCAGTGGTTGCTGTTGAGAGTTTTGAGAGCTTACCTGGTAGAGGAGTTGTTGCTACTTTGAGTGGCATAAAGGCAAGAGACAATGAAAATGA
GTTTGCTAAGGCATCTATCGGTTCTGTGGAATACATTTCTTCACTATACAGATCTTATGGTGAATCTGAACAAATAAAAGAGGCAGTAAAGTGTTCTGCA
TTTGGTCCTGAATTTGTCCAAGCTGCTCTCTCAGTAGATAAAAAGGTAACCCTTTTCCACTTTGAGGATGAACCCCGTACTGGTGTCTGTGAAGTTATAT
ATACCTTAAGAGAAAAGGCTAAACTTCGAATCATGATGCTTACTGGAGATCATGAATCAAGTGCTCAGAGAGTTGCTAAAGCTGTATGCATTGAAGAAGT
TCACTTCTCTTTAAAACCAGAGGACAAGTTGAACAAAGTAAAAGCAGTTTCAAGGGAGGGAGGTGGAGGTTTAATAATGGTTGGTGATGGTATAAATGAT
GCCCCAGCTCTTGCAGCTGCAACAGTCGGTATTGTTCTAGCACAACGCGCCAGTGCAACAGCGGTAGCTGTTGCAGATGTTCTGTTGTTGCAGGATAATT
TATGTGTGGTGCCATTTTGTATCGCTAAAGCTCGTCAAACAACATCATTGGTGAAGCAAAGTGTAGCTCTTGCCTTAACCTGTATTGTTTTTGCTGCACT
TCCTTCTGTCTTAGGATTTCTTCCTCTTTGGTTGACGGTTCTTCTCCATGAAGGAGGAACCCTTCTCGTTTGCTTGAACTCAATACGAGCTCTCAACCCC
CCAACATGGTCTTGGGCAGATGACATCCGACAACTCGTCCATAGCCTAAAAAACTACGTCTCGGCAAAGTTGAATAGCTCCTACTCAGATTGCTCAGCTA
GTACCGTTCCTTTGTAG

>Traes_7AS_766146E70.1
ATGGGAGGGATGTCGTGTGGGGGATGTGCAGCAAGCGTTAAACGCATTTTGGAGAATGAGCCCCAGGTGGTGTCTGCAACTGTCAACCTTGCTACTGAGA
TGGCAGTTGTGTGGGCTGTGCCGGAAGATAGAGCTGTACAGGATTGGAAACTGCAGTTGGGTGAGAAGCTCGCTAGCCAGTTGACAACATGTGGGTACAA
ATCCAGCCAGCGAGATTCTTCGAAAGTCAGTTCACAGAATGTTTTTGAAAGAAAGATGGGCGAAAAACTGCAAAATCTGAAGCAAAGTGGTCGAGAACTT
GCTGTATCTTGGGCACTATGTGCTGTTTGCCTACTGGGACATATTTCTCATCTCTTTGGAGTTAATGCACCATTGGTGCACCTGTTTCATTCCACTGGAT
TCCATTTGTCTCTCTCAATATTTACATTTATTGGGCCTGGACGAAGACTAATTATTGATGGAATAAAGAGTCTATTCAAGGGTTCTCCAAACATGAATAC
GTTGGTTGGTTTAGGTGCTCTGTCATCTTTTGCTGTCAGCTCAGTTGCAGCCTTCATTCCAAAGCTGGGATGGAAGACATTTTTTGAGGAACCAATTATG
TTGATAGCTTTTGTTCTTCTAGGGAAGAATCTTGAGCAGAGGGCGAAGTTAAAAGCTGCTAGTGATATGACCGGATTGCTCAATATACTTCCATCAAAAG
CACGCCTAATGGTGGATAATGATGCAGAGCAATCATCATTCACAGAGGTCCCATGTGGTACTCTTGCTGTTGGGGACTATATGTTAGTGCTGCCTGGGGA
CCGCATTCCAGCCGATGGACTTGTGAAAGCTGGAAGAAGTACAGTTGACGAGTCAAGTTTGACAGGTGAACCTATGCCGGTAACTAAGATTGCAGGGGCA
GAAGTATCAGCGGGAAGCATTAACTTAAACGGTAAACTGACAGTTGAAGTTCGACGACCTGGCGGTGAGACTGTCATGTCTGACATACTTCACTTAGTGG
AAGAAGCACAGACAAGGGAAGCCCCTGTTCAGCGATTAGCTGACAAGGTTGCCGGGAACTTTACATATGGCGTTATGGCGCTTTCTTCTGCTACCTTTAT
GTTCTGGAGTATTTTTGGTTCACAATTTGTACCTGCTGCTATCCAGCAGGGAAGTGCAATGTCTCTGGCTTTGCAGCTTTCTTGCAGTGTTCTGGTAATT
GCTTGCCCATGTGCTCTTGGTCTTGCCACACCCACTGCAGTGCTGGTTGGTACTTCGTTAGGTGCAACGAGAGGACTTCTTTTACGTGGTGGGGATGTTT
TGGAGAAATTTGCGGAAGTTGATGCCATTGTGTTTGATAAGACCGGAACTTTAACAATTGGGAAACCTGTAGTGACAAAAGTAATAGCTTCTCACAGCGA
GGGAGGTGTAAATACAAAAGATTACTGGAACAATGAATGGACAGAAGGTGACATTCTTAGTTTGGCTGCTGGAGTAGAATCAAATACAAACCATCCACTT
GGAAAAGCGATCATGGAAGCTGCCCAGGCTGCCAATTGCATCAATATGAAGGCAAAGGATGGGTCCTTTATGGAAGAACCAGGGTCTGGTGCTGTGGCTA
CGATTGGTGAGAAACAGGTTTCGGTTGGTACATTAGACTGGATTAGGAGGCATGGTGTTGTTCGTGACCCATTTCATGAAGCAGAAAGTTTTGGTCAGTC
TGTTGCATATGTAGCAGTTGATGGTACTCTAGCTGGTCTTATTTGTTTCGAGGACAAGATCAGAGAAGATTCTCATCAAGTTATCAGTGCCCTGTCTAAG
CAAGGAATTAGTGTGTATATGTTATCTGGGGACAAGGAGAGTGCTGCTATGAATGTTGCTTCAGTTGTTGGCATTCAGTTAGACAAGGTGATTTCTGAAG
TTAAACCACATGAGAAAAAGAAGTTCATATCTGAACTTCAAAAGGAGCACAAGTTAGTTGCGATGGTTGGTGATGGCATCAATGATGCTGCAGCCCTAGC
TTTAGCTGATGTTGGAATCGCAATGGGTGGGGGTGTTGGTGCAGCTAGTGATGTATCTTCAGTTGTTCTCATGGGTAATAGGTTATCTCAGCTTGTTGAT
GCTTTAGAGTTAAGTAAAGAAACCATGAGAACAGTGAAGCAAAATCTTTGGTGGGCTTTTCTGTATAACATTGTTGGGCTACCCGTTGCTGCTGGAGCAT
TGCTGCCAGTGACGGGTACGATGCTGACCCCGTCAATAGCTGGAGCACTGATGGGTTTTAGTTCAGTCAGCGTGATGGCCAATTCCTTGCTTTTGAGGGC
GAGGATGAGTTCAAGGCATCATGTTCAGAGCAGACAAAAGCCTCACAACACCATTTCTGGTGTGTCAGACGGAGCTGATGAGGTAGAGCAAAGTTATCCA
TCAAAATGGAGGAGTACCTGA

>Traes_7BL_041308E74.3 
ATGGCTCTTGCAGCATTTGCTTCTATATTTATGGGAAACTCATTGGAGGGTGGTTTACTTCTTGCAATGTTTAACTTAGCTCATATCGCTGAAGAGTACT
TTACAAGCAAGTCAATGTATGATGTGAGGGAACTTAAGGAAAATCATCCAGAATTTGCACTGTTGTTAGAAACAAGTGGAGACGAGTCAGCACACTTTTC
AAATCTAAATTATGCAAAAGTTCCTGTGCATGACCTTGAAGTGGGTTCTCATATTTTGGTCAGAGCTGGTGAGGCTGTGCCTGTTGATGGAGAAGTTTAC
CAAGGATCATCCACAATCACCATAGAACACCTCACTGGTGAAACAAAACCTGTTGAGAGAACTGTGGGGGATGCTATACCAGGTGGAGCCAGGAATTTGG
AAGGAATGATGATTGTAAAGGTGACCAAATCATGGGAGGATTCAACACTCAACAGAATTGTCCAGCTGACTGAAGAGGGCCAGCTAAACAAGCCAAAGTT
GCAAAGATGGTTAGATGAGTTTGGGGAGCATTATAGCAAAGTTGTCGTGGCTCTGTCTTTGGCTGTTGCACTACTGGGACCATTCCTCTTTAATTGGCCC
TTTTTCGGTAACTCAGTTTGTAGGGGTTCAATTTACCGTGGATTAGGACTTATGGTGGCTGCATCTCCGTGTGCATTGGCAGTAGCTCCATTAGCATATG
CCACTGCAATCAGTTCTCTTGCAAGTAAGGGAATTTTATTGAAAGGTGGGCATGTCTTAGATGCCCTATCTTCTTGTCAGTCTATTGCTTTTGACAAGAC
AGGCACATTAACAACTGGGAAGCTTATGTGCAAAGCAATCGAGCCCATTCATGGACATTTGGATGCGAGTAATGGTGTTGACCCTTCTTGTTGTACTCCG
AACTGTGAAAGTGAAGCTCTAGCTGTTGCTGCAGCTATGGAGAAAGGAACAACCCATCCTATTGGAAGGGCAGTTTTAAAACACTCTGTTGGGAGAGACC
TCCCAGTGGTTGCTGTTGAGAGTTTTGAGAGCTTACCTGGTAGAGGAGTTGTTGCTACTTTGAGTGGCATAAAGGCAAGAGACAGTGAAAATGAGTTTGC
TAAGGCATCTATCGGTTCTGTGGAATATATTTCTTCACTATACAGATCTTATGGTGAATCTGAACAAATAAAAGAGGCAGTAAAGTGTTCTGCATTTGGT
CCTGAATTTGTCCAAGCTGCTCTCTCAGTAGATAAAAAGGTAACCCTTTTCCACTTTGAGGATGAACCCCGTACTGGTGTCTGTGAAGTTATATATACCT
TAAGAGAAAAGGCTAAACTTAGAATCATGATGCTTACTGGAGATCATGAATCAAGTGCTCAGAGAGTTGCTAAAGCTGTATGCATTGAAGAAGTTCACTT
CTCTTTAAAGCCAGAGGACAAGTTGAACAAAGTAAAAGCAGTTTCAAGGGAGGGAGGTGGAGGTTTAATAATGGTTGGTGATGGTATAAATGATGCACCA
GCTCTTGCAGCTGCAACAGTCGGTATTGTTCTAGCACAACGCGCCAGTGCAACAGCGGTAGCTGTTGCAGATGTTCTGTTGTTGCAGGATAATTTATGTG
TGGTGCCATTTTGTATCGCTAAAGCTCGTCAAACAACTTCATTGGTGAAGCAAAGCGTAGCTCTTGCCTTAACCTGTATTGTTTTTGCTGCACTTCCTTC
TGTCTTAGGATTTCTTCCTCTTTGGTTGACGGTTCTTCTCCATGAAGGAGGAACCCTTCTCGTTTGCTTGAACTCAATACGAGCTCTGAACCCTCCGACA
TGGTCTTGGGCAGATGACATCCGACAACTCGTGCATAGCCTAAAAAACTACGTCTCGGCAAAGTTGAATAGCTCCTCCTCAGATTGCTCAGCTAGTACCG
TTCCTTTGTAG

>Traes_7BL_EFF0E2E31.1

ATGACATGTGCCAATTGTGTAAACTCGGTTGAGGGTATCTTAAAGAAACAACCTGGTATAAAAGGAGCAGTCGTTGCCTTGGCAACCTCATTAGGAGAAG
TTGAGTATGATCCGTCTACCATTAGCAAGGATGAAATTGTTCAAGCTATTGAGGATGCTGGTTTTGAAGCTGCATTCTTACAGAGTAGCGAGCAAGATAA
GATATTGCTAGGCCTGACTGGCACCCACACAGAGAGGGATGCAGATATACTACATGATATCCTGAAGAAAATGGATGGTTTGCGACAGTTTGCTGTAAAT
ACTACCCTCTCCGAAGTTGAGATTGTATTTGATCCAGAAGCTGTAGGTCTGCGATCAATTGTGGATACTATTGAAACGGGAAGCAATGGGAGATTCAAAG
CGCATGTGCAGAATCCTTACAGCCGAGGGGCTTCAAATGACGCACATGAGGCCTCCAAAATGCTCCATCTTCTTCGTTCTAGCTTATTCCTAAGTATTCC
TGTATTTTTCATACGTATGATCTGCCCGAGTATACCTTTCATCAGTACATTGCTTCTCAGGCATTGTGGACCATTTCATATGGGGGATTTGGTGAACTGG
ATATTGGTTAGCATTGTACAGTTTGTTGTTGGCAAGAGATTCTATGTTGCAGCTTACAGAGCCTTAAGACATGGTTCTACGAATATGGATGTGTTAGTTG
TTCTTGGCACCACTGCATCATATGTATATTCCGTTTGTGCACTACTATACGGAGCATTCACTGGATTTCAACCTCCAATATATTTTGAGACAAGTGCAAT
GATAATTACGTTTGTGTTATTTGGGAAGTATCTCGAGGTTCTTGCAAAGGGGAAGACATCAGATGCTATTAAAAAGCTTGTAGAACTTGTCCCTGCTACT
GCTATTTTGCTTCTGAAAGATAAAGAAGGAAAATATGTTGGGGAGAGGGAGATTGATGCTCTGTTAGTCCAACCTGGTGATGTCTTGAAAGTGCTTCCTG
GTTCGAAAGTTCCTTCTGATGGTGTTGTTGTTTGGGGAACAAGCCATATCAATGAAAGTATGATAACTGGTGAATCTGCACCGATGCCTAAAGAAGTATC
AAGTGTAGTAATTGGAGGGACAATCAACTTACAGGGCATCCTTCATATACAAGCAACGAAAGTAGGATCCGGGACAGTTTTGAGTCAGATAATATCTCTG
GTTGAAACCGCTCAAATGTCCAAAGCTCCTATTCAGAAATTTGCCGATTATGTGGCTAGCATTTTCGTTCCAATTGTCATCACCTTGTCCATTCTAACGT
TCTCCGTGTGGTTCTTATGTGGATCGTTCGGAGCATATCCACATTCATGGTTTGATGGAACTAGCAATTGCTTCGTTTTCTCCCTCATGTTCTCCATATC
TGTTGTGGTGATTGCTTGCCCTTGTGCCCTTGGTCTGGCAACACCAACTGCTGTAATGGTGGCAACTGGAATAGGGGCTAATCATGGAGTACTTGTAAAA
GGTGGAGATGCATTGGAGAGGGCTCAAAATGTAAATTACGTGATCTTTGATAAAACAGGGACACTAACACAAGGAAAGGCTGTTGTTACAACTGCAAAGG
TTTTCTCCGGAATGGACCTTGGAGATTTCCTCACACTAGTAGCATCTGCAGAGGCAAGCAGTGAGCATCCTCTTGCCAAAGCTGTATTGGAATATGCATT
TCATTTCCATTTCTTTGGCAAGCTCCCTTCCTCAAAGGATGGCATTGAGCAAAGAAAAGAGCAGATATTGTCCCAATGGTTGCTTGAAGCTGAAGATTTC
TCTGCTGTGCCTGGCAAAGGAGTGCAATGTTTGATCAACGATAAGACGGTTTTGATTGGAAACCGTGCCCTGATGAACGAAAATGGGGTGAGCGTTCCCC
CGGAAGCTGAAAGTTTCTTGGTAGACCTGGAACTGAATGCAAAAACAGGCATTCTGGTGGCATATGACAGCAGTTTTGTGGGGTTGATGGGGATAGCCGA
TCCCCTGAAAAGAGAGGCTGCTGTAGTCGTGGAAGGACTGAAGAAGATGGGCATTCATCCAGTGATGCTCACAGGCGACAACTGGAGGACTGCACAAGCT
GTTGCGAAAGAGGTTGGCATTGAGGATGTGAGAGCAGAGGTCATGCCCGCGGGC
>Traes_7BS_8EC4B41E4.1 
ATGCTATATTCTTCGAAAGTCAGTTCACAGAATGTTTTTGAAAGAAAGATGGGCGAAAAACTGCAAAATTTGAAGCAAAGTGGTCGAGAACTTGCTGTAT
CTTGGGCACTATGTGCTGTTTGCCTACTGGGACATATTTCTCATCTCTTTGGAGTTAATGCACCATTGATGCACATGTTTCATTCCACTGGATTCCATTT
GTCTCTCTCAATATTTACATTTATTGGGCCTGGACGAAGGCTAATTGTTGATGGATTAAAGAGTCTATTCAAGGGTTCTCCAAACATGAATACGTTAGTT
GGTTTAGGTGCTCTGTCATCTTTTGCTGTCAGCTCAGTTGCAGCCTTCATTCCAAAACTGGGATGGAAGACATTTTTTGAGGAACCAATTATGTTGATAG
CTTTTGTTCTTCTAGGGAAGAATCTTGAGCAGAGGGCCAAGCTAAAAGCTGCTAGTGATATGACTGGATTGCTCAATATACTTCCATCAAAAGCACGCCT
AATGGTGGGTAATGATGCTGAGCAATCATCATTCACAGAGGTCCCATGTGGTACTCTTGCTGTTGGGGACTACATATTAGTGCTGCCTGGGGACCGCATT
CCAGCCGATGGACTTGTGAAAGCTGGAAGAAGTACAGTTGACGAGTCAAGTTTGACAGGTGAACCTATGCCGGTAACTAAGATTGCAGGGGCAGAAGTAT
CAGCGGGAAGCATTAACTTAAACGGTAAACTAACAGTTGAAGTTCGACGACCTGGCGGTGAGACTGTCATGTCTGACATACTTCACTTAGTGGAAGAAGC
ACAGACAAGGGAAGCCCCTGTTCAACGATTAGCTGACAAGGTTGCCGGGAACTTTACATATGGCGTTATGGCGCTTTCTTCTGCTACCTTTATGTTCTGG
AGTATTTTTGGTTCACAATTTGTACCTGCTGCTATCCAGCAGGGAAGTGCAATGTCTCTGGCTTTGCAGCTTTCTTGCAGTGTTCTGGTAATTGCTTGCC
CATGTGCTCTTGGTCTTGCCACACCCACTGCAGTGCTGGTTGGTACTTCGTTAGGTGCAACGAGAGGACTTCTTTTACGTGGTGGGGATGTTTTGGAGAA
ATTTGCGGAAGTTGATGCCATTGTGTTTGACAAGACCGGAACTTTAACAATTGGGAAACCTGTAGTGACAAAAGTAATAGCTTCTCACAGCGAGGGAGGT
GTAAATACAAAAGATTACTGGAACAATGAATGGACAGAAGGTGACATTCTTAGTTTGGCTGCTGGAGTGGAATCAAATACAAACCACCCACTTGGAAAAG
CGATCATGGAAGCTGCCCAGGCTGCCAATTGCATCAATATGAAGGCAAAGGATGGGTCCTTTATGGAAGAACCAGGGTCTGGTGCTGTGGCTACAATTGG
TGAGAAACAGGTTTCGGTTGGGACAGTAGACTGGATTAGGAGGCATGGTGTTGTTCGTGACCCATTTCCTGAAGCAGAAAGTTTTGGTCAGTCTGTTGCA
TATGTAGCAGTTGACGGTACTCTAGCTGGTCTTATTTGTTTTGAGGACAAGATCAGAGAAGATTCTCATCAAGTTATCAGTGCCCTGTCTAAGCAAGGAA
TTAGTGTGTATATGTTATCTGGGGACAAGGAGAGTGCTGCTATGAATGTTGCTTCAGTTGTTGGCATTCAGTTAGACAAGGTGATTTCTGAAGTTAAACC
ACATGAGAAAAAGAAGTTCATATCTGAACTTCAAAAGGAGCACAAGTTAGTTGCGATGGTTGGTGATGGCATCAATGATGCTGCAGCCCTAGCTTTAGCT
GACGTTGGAATCGCAATGGGTGGAGGTGTTGGTGCAGCTAGTGACGTATCTTCAGTTGTTCTCATGGGTAATAGGTTATCTCAGCTTGTGGATGCTTTAG
AGTTAAGTAAAGAAACCATGAGAACAGTGAAGCAAAATCTTTGGTGGGCTTTTCTGTATAACATTGTTGGGCTACCCGTTGCTGCTGGAGCATTGCTGCC
AGTGACGGGTACGATGCTGACCCCGTCGATAGCTGGAGCACTAATGGGTTTTAGTTCAGTCAGCGTGATGGCCAATTCCTTGCTTTTGAGGGCGAGGATG
AGTTCAAGGCATCATGTTCAGAGCAGACAAAAGCCTCAGAGCACCATTTCTGGTGTGTCAGACGGAGCTGATGAGGTAGAGCAAAGTTATCCATCAAAAT
GGAGGAGTACCTGA

>Traes_7DL_271C7BED5.1 
ATGATGATTGTAAAGGTGACCAAATCATGGGAGGATTCAACACTCAACAGAATTGTCCAGCTGACTGAAGAGGGCCAGCTAAACAAGCCAAAGTTGCAAA
GATGGTTAGATGAGTTTGGGGAGCATTATAGCAAAGTTGTCGTGGCTCTGTCTTTGGCTGTTGCACTACTGGGACCATTCCTCTTTAATTGGCCCTTTTT
CGGTAACTCAGTTTGTAGGGGTTCAATTTACCGTGGATTAGGACTTATGGTGGCTGCATCTCCGTGTGCATTGGCAGTAGCTCCATTAGCATATGCCACT
GCAATCAGTTCTCTTGCAAGTAAGGGAATTTTATTGAAAGGTGGGCATGTCTTAGATGCCCTTTCTTCTTGTCAGTCTATTGCTTTTGACAAGACAGGCA
CATTAACAACTGGGAAGCTTATGTGCAAAGCAATTGAGCCCATTCATGGACATTTGGATGCGAGTAATGGTGTTGACCCTTCTTGTTGTACTCCGAACTG
TGAAAGTGAAGCTCTAGCTGTTGCTGCAGCTATGGAGAAAGGAACAACCCATCCTATTGGAAGGGCAGTTTTAAAACACTCTGTTGGGAGAGACCTCCCA
GTGGTTGCTGTTGAGAGTTTTGAGAGCTTACCTGGTAGAGGAGTTGTTGCTACTTTGAGTGGCATAAAGGCAAGAGACAATGAAAATGAGTTTGCTAAGG
CATCTATCGGTTCTGTGGAATATATTTCTTCACTATACAGATCTTATGGTGAATCTGAACAAATAAAAGAGGCAGTAAAGTGTTCTGCATTTGGTCCTGA
ATTTGTCCAAGCTGCTCTCTCAGTAGATAAAAAGGTAACCCTTTTCCACTTTGAGGATGAACCCCGTACTGGTGTCTGTGAAGTTATATATACCTTAAGA
GAAAAGGCTAAACTTCGAATCATGATGCTTACTGGAGATCATGAATCAAGTGCTCAGAGAGTTGCTAAAGCTGTATGTATTGAAGAAGTTCACTTCTCTT
TAAAGCCAGAGGACAAGTTGAACAAAGTAAAGGCAGTTTCAAGGGAGGGAGGTGGAGGTTTAATAATGGTTGGTGATGGTATAAATGATGCACCAGCTCT
TGCAGCTGCAACAGTTGGTATTGTTCTAGCACAACGCGCCAGTGCAACAGCGGTAGCTGTTGCAGATGTTCTGTTGTTGCAGGATAATTTATGTGTGGTG
CCATTTTGTATCGCTAAAGCTCGTCAAACAACTTCATTGGTGAAGCAAAGCGTAGCTCTTGCATTAACCTGTATTGTTTTTGCTGCACTTCCTTCTGTCT
TAGGATTTCTTCCTCTTTGGTTGACGGTTCTTCTCCATGAAGGAGGAACCCTTCTCGTTTGCTTGAACTCAATACGGGCTCTCAACCCTCCGACATGGTC
TTGGGCAGATGACATCCGACAACTCGTGCATAGCCTAAAAAACCACGTCTCGGCAAAGTTGAATAGCTCCTCAGATTGCTCAGCTAGCACCGTTCCTTTG
TAG

>Traes_7DL_A5269C73F.2
ACCTACCACCATATATACATCACCAACACCGCACGCCAAGATTGCTCTGCTCTGCTCACCACTCTTCTTGGCTCTCTTGCCGCCGTGTCGCGCGCAGGCA
GAGGGGTGGCGGCGGCAGGTGAGGCGCGCAAAGAAGCGGGAGCGGAAGAGCCTGGCCACTCGACGGGAGGGAGCGATGGCGGACTCGACGTCGCCGGCGG
CGGCGGCCAGGCTGGAGAAGAGCTACTTCGACGTGCTGGGCATCTGCTGCCCGTCCGAGGTGCCGCTGGTGGAGAAGCTGCTGGAGCCGCTCGCCGGCGT
GCACAAGGTCACCGTCGTGGTGCCGTCCCGGACCGTCATCGTCCTCCACGACGCCGCCGCCATCTCCCAGGCCCAGATCGTGAGGGCGCTGAACGGGGCG
CGGCTGGAGGCGTCGGTGCGGGCCTACGGCGGCGCCGGGCAGAGCAAGGTGTCCAACAAATGGCCCAGCCCGTACGTGCTCGTCTGCGGGGTCCTTCTGG
TGGTCTCGCTCTTCGAGCACTTCTGGCGGCCGCTCAGGTGGTTCGCCGTGGCGGGTGCNCCGCCGGCCTGCCGCCGATCGTGCTCAGGAGCGTCGCCGCC
CTCCGCCGGCGCACCATGGACGTCAACATACTCATGCTCATCGCAGTTGCTGGGGCCATTGCTCTGAAGGACTATCCCGAGGCCGGGTTCATCGTCTTCC
TCTTCACCATAGCCGAATGGCTCGAGACCAGGGCATGCGGCAAGGCCACTGCTGGCATGTCATCACTAATGAGCATGGCACCACAAAATGCTGTTCTAGC
AGAGACTGGACAAGTGGTTGCTACCCAGGATGTGAAGATCAATACAGTAATAGCTGTCAAGGCAGGGGAAGTCGTGCCGATCGATGGTGTTGTTGTCGAT
GGACGGAGTGAGGTCGACGAGAGCACCCTCACTGGGGAGTCCTTCCCGGTGTCCAAGCAGGCAGACTCCCAGGTCTGGGCTGGCACGCTCAACATAGATG
GTTACATTGCTGTGAGGACAACTGCTATGGCCGACAACTCTGCGGTGGCCAAAATGGCAAGGCTGGTTGAAGAAGCCCAAAACAGTCGGTCCAGTACGCA
GAGGCTGATCGACACTTGCGCCAAGTACTACACACCCGCTGTTATTTTCATGTCTGCAGCAGTGGCAGTGATCCCTGTGTGTGTCAAAGCGCGCAACCTA
AGACACTGGTTTGAACTGGCCCTAGTTCTCCTGGTGAGTGCTTGTCCATGTGCTCTGGTGCTGTCGACACCCGTGGCAACCTTCTGCGCGCTGCTGAGGG
CCGCGAGGACGGGGCTCCTCATCAAAGGAGGGGATGTGCTCGAGTCCTTGGCCAGTATCAAAGTTGCTGCCTTCGACAAGACTGGTACAATCACTAGGGG
TGAGTTCTCTGTCGAGGAGTTTCAGACAGTTGGTGAGCGTGTTTCGAAGCAACAACTTATTTACTGGGTTTCAAGCATCGAGAGCAGGTCGAGCCACCCA
ATGGCATCTGCTCTTGTTGGTTATGCTCAATCAAACTCTGTAGAGCCAAAATCAGAAAATGTTGCTGAGTTTCAAATCTATCCTGGCGAGGGGATTTACG
GTGAGATTGATGGGGAGGGCGTATATGTTGGGAACAAAAGGATCTTGGCAAGGGCATCGTGTCAAACAGTTCCGGACATAGTAGAACACATGAAAGGAGT
TACCATCGGATACGTGGCCTGCAACAAGGAATTGATTGGGGTATTCAGCCTCTCGGATTCTTGCCGAACTGGGTCAGCCGAGGCCATCAAGGAGTTGAGA
TCACTGGGCATCAAGTCAGTGATGCTTACTGGCGATAGTACTGCCGCTGCCACACATGCACAGAACCAGCTGGGGAACATACTAGCTGAGGTTCATGCTG
AACTTCTGCCAGAAGACAAAGTGAGAATTGTTGATGAACTGAAGGCAAGAGATGGCCCTACACTGATGATTGGCGACGGCATGAATGATGCCCCGGCACT
GGCTAAGGCTGATGTTGGAGTCTCCATGGGCGTGTCCGGTTCAGCCGTCGCAATGGAGACGAGTCACATTACTCTGATGTCAAACGACATCCGCAGGATC
CCAAAGGCAATCAAGCTGGCCAGGAGGACGCACCGGACCATCGTCGTGAACATTGTCTTCTCGGTGACCACGAAGCTTGCAATTGTTGGGCTTGCGTTTG
CCGGGCATCCGCTTATTTGGGCAGCAGTCCTTGCTGATGTTGGCACATGCTTGCTGGTGATCATGTACAGCATGCTGCTACTGAGGGAGAAAGGCAGTGG
AAAGGTGGTGAAGAAATGCTGTGCTTCTTCTCACTCAAAAAAGCATGAGCATAGTACGTCCCACCACCACTGCTCCAATGATCATCAGCATGACCATGTA
TCTGCAGGCAAGCATTCTTGCCATGATCATCACCATGAGCATGATCACCACAAAGAGCCTAGCAACCTGCATTCCACAGACAAGCATGGCTGCCATGATC
ATGGCCATGGCCATAGCCACTGCAAAGAGCCGAGCAGCCAGATGGTGACAAGCAAGCATGTTTCCCATGGGCATGGCCATACCCACAACATCTGCAGCCC
TCACCCCGCTGTGAGCAAGCATGATTGCCATGACCATGAACATAGCCACCACCAAGAACCCAACAGTTCACATTCTGCCGATGAGCATGATTGCCATGAT
CACAAGCACTGTGAAGAACCAATCAGCTTGCTTTGTGCCACTGAGCATGCTTGCCACGACCATGAGCAGAACCATGAGCATCATTGCTGTGATGAAGAGC
AAACAGTGCATGTAGCAGATACGCATTCCTGCCATGACCATAAGCATGACGACAGTGCGGCTGATCCAGTTCCAGAGCTGTCGATATCTATCGAGAGCGC
ATTGCCTGATCACCATGAGCAGGAAATCCAGTGCATCAAAGAGCACAAAGAGAAAGCGTGTGGACATCACCTGAAGGTCAAGGATCACGTCCCGGCTCCG
ACAGATTGCAGCAGGGGAAACTGTCACAGTACGGTGAGCAGCAAGGGATGTGAAAGCAAAGGCAAAGAAGTTTGTTCAAGCTGGCCGGTTGGTCGTACCG
GAATAATCCGCAGGTGTTGCAGGACTAGGGCGCGCAGCTGCTGCAGCCACAGCATGTTGAAACTACCTGAGATTATAGTAGAGTAG

>Traes_7DL_DF97DD324.1 

ATGACGTGCTCCGCCTGCACCGGCGCCGTCGAGGCCGCCGTCTCCGCCCGCCGCGGCGTGCGGCGCGTCGCCGTCTCCCTGCTCCAGAACCGCGCCCGCG
TCGTCTTCGACCCCGCGCTCAAAAGTGTGAGCAGTCTTTCCCTATCAGCGGCCGATAAAAAACAAGCTCAAGTCGAGGATATAATAGAAGCTATAGAAGA
TGCTGGATTTGACGCTGAGATTCTCCCAGATTCTGCAGTCCCTCAACCTAAGTCACAGAAGACATTGTCAGCACAATTTAGGATAGGAGGAATGACATGT
GCCAATTGTGTAAACTCGGTTGAGGGTATCTTGAAAAAACAACCTGGTATAAAAGGAGCAGTCGTTGCCTTGGCAACCTCATTAGGAGAAGTTGAGTATG
ATCCGTCTACCATTAGCAAGGATGAAATTGTTCAAGCTATTGAGGATGCTGGTTTTGAAGCTGCATTCTTACAGAGTAGCGAGCAAGATAAGATATTGCT
AGGTCTGACTGGCATCCACACAGAGAGGGATGCAGATATACTACATGATATCCTTAAGAAAATGAATGGTTTGCGAGAGTTTGCTGTAAATACTACCCTC
TCAGAAGTTGAGATTGTATTTGATCCAGAAGCTGTTGGTCTGCGATCAATTGTGGATACTATTGAAATGGGAAGCAATGGGAGATTCAAAGCGCACGTGC
AGAATCCTTACAGTCGAGGGGCTTCGAATGACGCACACGAGGCCTCCAAAATGCTCCATCTTCTCTGCTCTAGCTTATTCCTAAGTATTCCTGTATTTTT
CATACGTATGATCTGCCCGAGTATACCTTTCATCAGTACATTGCTTCTCAGGCACTGTGGACCATTTCATATGGGGGATTTGGTGAACTGGATATTGGTT
AGCATTGTACAGTTCGTTATTGGCAAGAGATTCTATATTGCAGCTTACAGAGCCTTAAGACATGGTTCTACAAATATGGATGTGTTAGTTGTTCTTGGCA
CCACTGCATCATATGTATATTCCGTTTGTGCACTACTATATGGAGCATTCACTGGATTTCAACCTCCCATATATTTTGAGACAAGCGCAATGATAATCAC
GTTTGTGTTATTTGGGAAGTATCTTGAGGTTCTTGCAAAGGGGAAGACATCAGATGCTATTAAGAAGCTTGTAGAACTTGTCCCTGCTACTGCTATTTTG
CTTCTGAAAGATAAAGAAGGAAAATATGTTGGGGAGAGGGAGATTGATGCTCTGTTAGTCCAACCTGGTGATGTCTTGAAAGTTCTTCCTGGTTCGAAAG
TTCCTTCTGATGGTGTTGTTGTTTGGGGAACAAGCCATATCAATGAAAGTATGATAACTGGTGAATCTGCACCGATGCCTAAAGAAGTATCAAGTGTAGT
AATTGGAGGGACAATCAACTTACAGGGCATCCTTCATATACAAGCAACGAAAGTAGGATCCGGAACAGTTTTGAGTCAGATAATATCTCTGGTTGAAACT
GCTCAAATGTCCAAAGCCCCTATTCAGAAATTCGCCGATTATGTGGCTAGCATTTTTGTCCCTATTGTCATCACCTTGTCCATTCTAACGTTCTCCGTGT
GGTTCTTATGTGGATCGTTTGGAGCATATCCACATTCATGGTTTGACGGAACTAGCAATTGCTTTGTTTTCTCCCTCATGTTCTCCATATCTGTTGTGGT
GATTGCTTGTCCTTGCGCCCTTGGTCTGGCAACACCAACTGCTGTAATGGTGGCAACTGGAATCGGGGCTAACCACGGAGTACTTGTAAAAGGTGGAGAT
GCATTGGAGAGGGCTCAAAATGTAAACTACGTGATCTTTGATAAAACAGGGACACTAACACAAGGGAAGGCTGTTGTAACAACTGCAAAGGTTTTCTCTG
GAATGGACCTTGGAGATTTCCTCACACTAGTAGCATCTGCAGAGGCAAGCAGTGAGCATCCTCTTGCAAAGGCTGTATTGGAATATGCATTTCATTTCCA
TTTCTTTGGCAAGCTCCCTTCCTCCAAGGATGGCATTGAGCAAAGAAAAGAGCAGATATTGTCCCAATGGTTGCTTGAAGCTGAAGATTTCTCTGCTGTG
CCTGGCAAAGGAGTTCAATGTTTGATCAACGATAAGAAAGTTTTGATTGGAAACCGTGCCTTGATGAATGAAAACGGGGTGACCGTTCCCCCTGAAGCTG
AAAGTTTCTTGGTAGACCTGGAACTGAATGCAAAAACCGGCATTCTGGTGGCATATGACAGCAGTTTCGTGGGGTTGATGGGGATAGCCGATCCCCTGAA
AAGAGAGGCTGCTGTAGTCGTGGAAGGACTGAAGAAGATGGGCATTCATCCAGTGATGCTCACAGGTGACAACTGGAGGACTGCACAAGCTGTCGCGAAA
GAGGTTGGCATTGAGGACGTGAGAGCAGAGGTCATGCCCGCGGGGAAAGCCGACGTGGTCCGGTCGCTCCAGAAGGATGGGAGCATAGTGGCCATGGTCG
GGGACGGCATCAATGACTCGCCGGCCCTCGCGGCGGCGGACGTCGGGATGGCCATCGGGGGTGGCACGGACATCGCCATCGAGGCCGCGGACTACGTGCT
GGTGAGGAACAACCTGGAGGACGTGATCACGGCCATCGACCTCTCGAGGAAGACCTTCAACCGGATCCGCTGGAACTACTTCTTCGCCATGGCGTACAAC
GTGGTGGCCATACCGGTGGCGGCCGGCGCGCTGTTCCCGCTGACGGGGCTCCAGATGCCGCCGTGGCTGGCGGGCGCCTGCATGGCCTTCTCGTCCGTCA
GCGTGGTGTGCTCCTCGCTGCTGCTGCGGAGATACAGAAAACCCAGGCTCACCACCCTGCTGCAGATAACTGTAGAGTAG

>Traes_7DS_04F16455B.1 

ATGGGGATGTCGTGTGGGGGATGTGCAGCAAGCGTTAAACGCATTCTGGAGAATGAGTCCCAGGTGGTGTCCGCAACTGTCAACCTTGCCACTGAGATGG
CAGTTGTGTGGGCTGTGCCGGAAGATAGAGCTGTACAGGATTGGAAACTGCAGTTGGGTGAGAAGCTCGCTAGCCAGTTGACAACATGTGGGTACAAATC
CAGCCAGCGAGATTCTTCGAAAGTCAGTTCACAGAATGTTTTTGAAAGAAAGATGGGCGAAAAACTGCAAAATCTGAAGCAAAGTGGTCGAGAACTTGCT
GTATCTTGGGCACTATGTGCTGTTTGCCTACTGGGACATATTTCTCATCTCTTTGGAGTTAATGCACCATTGATGCACATGTTTCATTCTACTGGATTCC
ATTTGTCTCTCTCAATATTTACATTTATTGGGCCTGGACGAAGACTAATTGTTGATGGATTAAAGAGTCTATTCAAGGGTTCTCCAAACATGAATACGTT
GGTTGGTTTAGGTGCTCTGTCATCTTTTGCTGTCAGCTCAGTTGCAGCTTTTATTCCAAAGCTGGGATGGAAGACATTTTTTGAGGAACCAATTATGTTG
ATAGCTTTTGTTCTTCTAGGGAAGAATCTTGAGCAGAGGGCCAAGCTAAAAGCTGCTAGTGATATGACCGGATTGCTCAATATACTTCCATCAAAAGCAC
GCCTAATGGTGGATAATGATGCTGAGCAATCATCATTCACAGAGGTCCCATGTGGTACTCTTGCTGTTGGGGACTACATATTAGTGCTGCCTGGGGACCG
CATTCCAGCCGATGGACTTGTAAAAGCTGGAAGAAGTACAGTTGACGAGTCAAGTTTGACAGGTGAACCTATGCCAGTAACTAAGATTGCAGGGGCAGAA
GTATCAGCGGGAAGCATTAACTTAAACGGTAAACTGACAGTTGAAGTTCGACGACCTGGTGGTGAGACTGTCATGTCTGACATACTTCACTTAGTGGAAG
AAGCACAGACAAGGGAAGCCCCTGTTCAACGATTAGCTGACAAGGTTGCCGGGAATTTTACATATGGCGTTATGGCGCTTTCTTCTGCTACCTTTATGTT
CTGGAGTATTTTTGGTTCACAATTTGTACCTGCTGCTATCCAGCAGGGAAGTGCAATGTCTCTGGCTTTGCAGCTTTCTTGCAGTGTTCTGGTAATTGCT
TGCCCATGTGCTCTTGGTCTTGCCACACCCACTGCAGTGCTGGTTGGTACTTCGTTAGGTGCAACGAGAGGACTTCTTTTACGTGGTGGGGATGTTTTGG
AGAAATTTGCGGAAGTTGATGCCATTGTGTTTGACAAGACCGGAACTTTAACAATTGGGAAACCCGTAGTGACAAAAGTAATAGCTTCTCACAGCGAGGG
AGGTCAGCAGAAAGATTCCTGGAACAATGAATGGACAGAAGGTGACATTCTTAGTTTGGCTGCCGGAGTGGAATCAAATACAAACCACCCACTTGGAAAA
GCGATCATGGAAGCTGCCCAGGCTGCCAATTGCATCAATATGAAGGCAAAGGATGGGTCCTTTATGGAAGAACCAGGGTCTGGTGCTGTGGCTACGATTG
GTGAGAAACAGGTTTCGGTTGGGACAGTAGACTGGATTAGGAGGCATGGTGTTGTTCGTGACCCATTTCCTGAAGCAGAAAGTTTTGGTCAGTCTGTTGC
ATATGTAGCAGTTGACGGTACTCTAGCTGGTCTTATTTGTTTTGAGGACAAGATCAGAGAAGATTCTCATCAAGTTATCAGTGCTCTGTCTAAGCAAGGA
ATTAGTGTGTATATGTTATCTGGGGACAAGGAGAGTGCTGCTATGGATGTTGCTTCAGTTGTTGGCATTCAGTTAGACAAGGTGATTTCTGAAGTTAAAC
CACATGAGAAAAAGAAGTTCATATCTGAACTTCAAAAGGAGCACAAGTTAGTTGCGATGGTTGGTGATGGCATCAATGATGCTGCAGCCCTAGCTTTAGC
TGACGTTGGAATCGCAATGGGTGGGGGTGTTGGTGCAGCTAGTGACGTATCTTCAGTTGTTCTCATGGGTAATAGGTTATCTCAGCTTGTTGATGCTTTA
GAGTTAAGTAAAGAAACCATGAGAACAGTGAAGCAAAATCTTTGGTGGGCTTTTCTGTATAACATTGTTGGGCTACCCGTTGCTGCTGGAGCATTGCTGC
CAGTGACGGGTACGATGCTGACCCCGTCGATAGCTGGAGCACTGATGGGTTTTAGTTCAGTCAGCGTGATGGCCAATTCCTTGCTTTTGAGGGCGAGGAT
GAGCTCAAGGCATCATGTTCAGAGCAGAGAAAAGCCTCACAACACCATTTCTGGTGTGTCAGACGGAGCTGATGAGGTAGAGCAAAGTTATCCATCAAAA
TGGAGGAGTACCTGA
